# Supplementary material for: Identifying Candidate Genes Related to Soybean (Glycine max) Seed Coat Color via RNA-Seq and Coexpression Network Analysis
Source: Genes (Basel). 2025 Jan 1;16(1):44. doi: 10.3390/genes16010044 (PMC11764550; doi:10.3390/genes16010044)
Supplement: Supplementary file 1 [file genes-16-00044-s001.zip › Table S1.xlsx]

## Sheet: Sheet1
Table S1.All primers used in this study.
gene id	Forward sequence	Reverse Sequence
GLYMA_08G109500	GCAATCCGTAAGGCACAACG	TCACTGTTGGTGATGCGGAA
GLYMA_08G280300	CTCGAATCTCCGACCCGC	AACTCCGACGGCAATGGG
GLYMA_13G061400	TGTGGGTGGTCAAAGCTTCA	GGGGACTCCTAAGCACAAGG
GLYMA_12G089800	CGCTTGGTCTGAAGCCCA	ACTCCACCAGGCCATTGC
GLYMA_07G003400	TTGGTTGCCTGGTCGTCAAT	CCCTGTCAGCAGGAGCATAG
GLYMA_19G221700	CACCGAGTACCAGCAGGC	TGCCGGTGGAAGCTTCTG
GLYMA_09G117300	CATCCCTTGTTGGTGCGC	TCAGTTGCTCCCTCAAGGC
GLYMA_08G109400	TGGCCAAAGACCTCGCTG	TCAGTTGGGCCGCGAAAT
GLYMA_15G194300	GCTGGAAGGTTTGGATTGGC	AGGTGTCAGCAAGGGTGAAG
GLYMA_05G127800	TCCGCAGAGGGAGGTCTC	CAGCCTGCTCTGCTCCAT
GLYMA_14G065200	CTTCCTGTGGCAGCCCTT	GCAAGCCAGTGTCGGGAA
GLYMA_03G087500	GCCAAAGTGTTCTGCCCG	GGCTCCACCTGGACAACG
GLYMA_04G222400	TGCCAATGTGGTAGAGGCAG	CACTTGGACAACTCCTGCGA
GLYMA_03G034500	TAGCACTGCATGCGTTACCT	GGCTGACGAGCAATCCCTTA
GLYMA_15G240600	ACCCACCATCTCCTCAACCT	GGGCCTAACTGGAACCCAC
GLYMA_09G109800	AAGCCTCTCTCGCCTCCA	TTGACGTTGGGAGCAGCA
GLYMA_08G064100	TTCCGTTCGCCTCGCTTT	CCCAGAGCCTTCAGTGCC
GLYMA_18G058400	GGTCCTTTGCTGGTCTTGGT	CATGAGGAGCCCAACCATGT
GLYMA_10G116000	CGAATCTGCTGGTTCGCCTA	TGTCAACCTGCTTGTGCAAC
GLYMA_08G298200	TGGCGGCAGGAATTCCAA	GGGTGGCGGTTGTGATGA
GLYMA_17G252500	GCCTGGCTTTGCACAAGC	AGTCGAGTTCCAGCCCCT
Act11	ATTGGACTCTGGTGATGGTG	TCAGCAGAGGTGGTGAACAT
