# Supplementary material for: Identifying Candidate Genes Related to Soybean (Glycine max) Seed Coat Color via RNA-Seq and Coexpression Network Analysis
Source: Genes (Basel). 2025 Jan 1;16(1):44. doi: 10.3390/genes16010044 (PMC11764550; doi:10.3390/genes16010044)
Supplement: Supplementary file 1 [file genes-16-00044-s001.zip › Table S2.xlsx]

## Sheet: Sheet1
Table S2. Summary statistics for RNA-seq analysis of Soybean.
Sample	Read Sum	Clean Base(Gb)	GC content(%)	Q20(%)	Q30(%)	alignment rate(%)
black 30d	28210623	8.11	44.25	97.45	92.97	91.42
black 50d	23772029	6.84	44.35	98.08	94.26	93.59
brown 30d	20204843	5.81	43.89	97.65	93.34	92.41
brown 50d	25376310	7.3	44.33	97.77	93.51	83.56
green 30d	29545496	8.5	44.15	97.46	93.01	92.02
green 50d	22240802	6.4	43.88	98.17	94.49	93.78
yellow 30d	25187897	7.24	44.3	97.45	92.98	89.93
yellow 50d	25313442	7.28	42.82	97.92	93.98	92.16
