# Supplementary material for: Identifying Candidate Genes Related to Soybean (Glycine max) Seed Coat Color via RNA-Seq and Coexpression Network Analysis
Source: Genes (Basel). 2025 Jan 1;16(1):44. doi: 10.3390/genes16010044 (PMC11764550; doi:10.3390/genes16010044)
Supplement: Supplementary file 1 [file genes-16-00044-s001.zip › Table S3.xlsx]

## Sheet: Sheet1
Table S3. Expression levels (FPKM) of all DEGs
gene_id	black 30d	black 50d	brown 30d	brown 50d	green 30d	green 50d	yellow 30d	yellow 50d
ENSRNA049760134	4.07899	8.3102	12.0837	32.4542	10.7412	23.0817	4.96654	10.2375
ENSRNA049760175	6.27619	10.9005	18.341	35.3006	8.13897	31.1902	5.62669	21.6904
ENSRNA049760419	4.14285	2.927	1.47224	1.11	1.55241	1.02058	3.31497	0.862111
ENSRNA049760564	5.94813	14.4804	129.981	263.381	21.8732	181.98	3.87675	68.8737
ENSRNA049760773	8.8852	6.3899	3.85683	2.66934	8.40563	3.35656	11.0151	3.24739
ENSRNA050000362	1.43954	0.298037	0.0165495	0.977719	1.19613	0.0671172	2.19622	0.0730488
ENSRNA050000440	2.90311	2.38525	1.24663	2.97428	0.452846	1.23125	1.9518	5.71417
ENSRNA050000497	0	0.0966776	0.120595	2.67095	0.0375501	0.0633877	0.0865946	0.0441152
ENSRNA050000525	12.5637	0.786503	6.65249	27.846	3.30828	4.87068	12.2522	28.2375
ENSRNA050000528	200.325	126.581	251.328	32.726	68.5067	119.84	845.502	1667.21
ENSRNA050000542	1.82632	2.15281	1.18194	0.88755	0.737786	1.54068	2.41771	2.84754
ENSRNA050000647	3.7207	2.20422	1.55977	3.80998	1.43926	1.28047	4.7214	3.16308
ENSRNA050000769	61.6383	189.871	1631.46	5833.07	312.969	814.913	393.257	1239.72
ENSRNA050000772	109.446	188.356	86.4283	11.1665	126.921	282.098	345.947	1148.52
ENSRNA050000832	6.19575	3.12633	2.2105	5.77919	3.24773	3.50839	4.51999	4.31368
ENSRNA050001027	3.78396	3.1075	5.1384	38.8013	2.7692	4.07079	8.1005	6.30646
ENSRNA050001031	21.6279	26.1486	11.0721	4.03782	15.192	15.8223	23.8232	28.5137
ENSRNA050001211	6.41799	4.60689	2.53984	5.93954	8.00701	2.42922	10.2628	2.37774
ENSRNA050001292	1.18467	1.68337	5.28604	1.66246	1.2611	0	7.64217	41.516
ENSRNA050001297	0	0	0	0	3.59589	1.95371	6.54497	20.3998
ENSRNA050001411	27.836	0	0	14.8261	0.0669737	0.115719	0.171655	18.491
ENSRNA050001436	0.0064223	0	0	0.36922	0	0.0431532	0	0
ENSRNA050001985	1.71803	1.64157	0	0	2.46248	2.00992	11.3321	57.8122
ENSRNA050002008	3.47911	2.73304	0.46544	0.63625	0.989626	0.601507	2.27607	2.90434
ENSRNA050002060	0	0	0	7.63003	0	0	0	0
ENSRNA050002080	1.74655	1.88281	1.99202	21.0267	1.5621	0.387086	1.82148	3.18295
ENSRNA050002249	3.73151	11.1591	2.29914	13.5074	4.07525	2.26327	33.7188	58.3559
ENSRNA050002251	16.0381	31.2403	25.9015	25.4109	34.2411	34.6074	54.1254	104.45
ENSRNA050002336	2.52679	12.9349	0.058074	10.4364	2.40824	7.17512	4.13542	0.170418
ENSRNA050002786	0	0	0	3.63387	0	0	0	0.0381154
ENSRNA050002891	1.37789	1.22318	0.164191	0.31308	0.822197	0	1.87515	0.713976
ENSRNA050002899	78.0904	60.9621	54.2048	8.07359	41.3112	48.8188	62.2983	12.19
ENSRNA050002907	4.8276	4.67825	2.91238	0	1.15463	1.90312	12.6182	29.5525
ENSRNA050002909	7.1533	10.698	10.4259	14.3162	8.20175	5.19951	23.1384	89.834
ENSRNA050002911	0	0.0570714	0.211081	5.39036	0	0.0757705	29.0173	6.1085
ENSRNA050002921	0.454743	0.160278	0.487771	19.8204	0.182582	0.2072	0.348529	1.07608
ENSRNA050002923	0.0220888	0.105593	0.136137	4.21056	0.185254	0.249008	0.234487	0.257408
ENSRNA050002932	9.39478	3.98713	1.99503	12.8983	6.52583	6.85399	29.9145	76.9546
ENSRNA050002965	10.2785	1.68722	12.5431	19.3597	11.2343	6.16685	35.2014	109.91
ENSRNA050003305	0.198198	0.362492	0.672653	1.06606	0.435741	0.255221	0.377223	1.70268
ENSRNA050003523	17.3142	31.8155	42.2899	99.2098	21.8524	34.9348	25.4509	108.775
ENSRNA050028108	8.35951	9.02095	3.77197	4.11433	6.22082	2.01596	7.64044	4.88592
ENSRNA050028122	10.236	13.2743	23.6776	31.7692	13.8735	20.9657	8.40013	35.9014
ENSRNA050030254	4.80834	0.785973	3.06338	12.6712	1.39206	3.7242	0.243576	7.05453
ENSRNA050030391	0.76308	0.604926	0.0355929	0.105662	2.3907	0.737689	2.14746	2.71576
ENSRNA050030466	10.1049	0.15333	0.0819347	1.40599	0.0168771	0.0296464	18.1473	0.365515
ENSRNA050030468	0	0	0	11.3584	0	0	0.0447694	0.40408
ENSRNA050030472	0.115947	0.142144	0.368317	5.60147	0.0554835	0	6.98898	0.39278
ENSRNA050030559	92.8781	37.5497	15.7318	0	9.87206	0	169.33	51.809
ENSRNA050030571	4.99304	5.57695	6.50939	6.69281	6.19197	3.48958	4.42796	12.7293
ENSRNA050030616	1.9102	2.23318	0.639642	0.381732	0.978655	0.203272	1.85914	1.3632
ENSRNA050030627	106.675	112.028	42.2469	44.6291	132.251	36.8115	0	448.115
GLYMA_01G000100	3.22083	2.85306	2.86775	2.87533	3.73825	1.2187	4.92517	7.27163
GLYMA_01G000400	5.22417	4.32266	4.08351	0.878093	4.66059	4.27624	5.87777	3.99163
GLYMA_01G000700	9.61084	7.77023	10.8534	1.59119	7.04814	9.88731	9.20711	4.72732
GLYMA_01G001200	0.433452	0.461759	0.144943	1.94378	0.380674	0.338506	0.953254	0.138354
GLYMA_01G001300	65.0112	55.0682	28.6353	4.82295	59.4209	16.6947	58.8265	22.5222
GLYMA_01G002400	29.7526	88.3329	318.974	11.7774	141.76	253.454	69.7607	115.06
GLYMA_01G002600	4.10217	2.37999	3.81968	5.90012	9.14207	3.17293	4.43175	1.42067
GLYMA_01G003000	0.867357	1.15228	1.24249	1.92329	1.02556	0.764804	0	0
GLYMA_01G003600	1.4182	0.855995	0.597443	2.8336	0.532212	0.423031	2.38315	0.617447
GLYMA_01G003700	8.20266	6.0292	4.30876	0.265658	9.55946	1.56598	8.04562	3.58318
GLYMA_01G003800	6.44853	4.02395	1.58743	1.24767	2.86244	1.23593	6.87752	2.08259
GLYMA_01G004200	9.72002	15.4431	45.217	95.7193	25.4624	83.3008	1.81896	48.1297
GLYMA_01G004300	159.223	136.357	53.3293	48.6517	78.2654	42.16	178.692	107.96
GLYMA_01G004700	1.89737	1.16818	0.908117	0.770096	2.10963	0.30989	2.2373	0.452667
GLYMA_01G004800	0.229997	0.0646172	0.049478	0.656224	0.119277	0.222986	0.0782039	0.109189
GLYMA_01G005000	6.49216	4.40169	24.4294	63.1307	14.5981	28.9141	9.20686	32.8534
GLYMA_01G005200	2.09999	2.98082	6.46035	9.69898	2.75186	8.57817	1.40862	2.53038
GLYMA_01G005500	0.273098	0.263747	0.0723332	0.861225	0.129367	0.22388	0.574258	0.53224
GLYMA_01G006000	3.54447	6.47919	27.9885	61.0836	13.4936	49.1494	7.24992	18.2433
GLYMA_01G006200	15.5805	42.1862	36.6432	9.00979	17.7999	23.3042	15.4511	88.0218
GLYMA_01G006500	4.36086	4.79167	9.60499	18.4039	3.82008	9.52812	4.04058	7.31411
GLYMA_01G006700	22.1901	24.7063	14.8756	3.11759	25.409	11.6694	23.64	19.8905
GLYMA_01G006800	13.2779	6.75173	0.206459	0	9.60619	0	19.0231	1.3921
GLYMA_01G007000	4.3856	1.48888	0.536159	0	0.580779	0.352371	5.75372	0.554764
GLYMA_01G007100	0.651897	0.442956	13.0201	46.0381	2.91424	21.4352	0.407978	3.87269
GLYMA_01G007300	1.08444	1.58054	0.756471	2.18385	0.746721	0.18064	0.832342	0.870802
GLYMA_01G007400	0.187332	0.210334	0.280342	0	0.187037	0.732834	0.356491	0.190588
GLYMA_01G007500	0.0402208	0	0.04757	0.164728	0.294874	0.362057	0.323022	0.0720749
GLYMA_01G007800	1.29913	0.453303	0	1.58926	0.93392	0	2.5463	0.0672448
GLYMA_01G008000	5.57034	3.60686	3.73883	0.294796	1.87454	4.01686	9.85539	1.42098
GLYMA_01G008100	0.282208	0.671344	1.0112	0	0.772298	0.931845	0.655128	1.40883
GLYMA_01G008500	59.9107	46.445	16.09	1.5912	28.4514	4.66536	64.1053	22.1554
GLYMA_01G008700	2.70928	3.54517	2.37333	0.209354	5.45998	1.83468	7.07544	2.85488
GLYMA_01G008900	14.8099	16.0527	15.5638	3.54089	13.7873	13.3753	14.1965	13.8873
GLYMA_01G009000	4.52398	0.193103	1.30733	0.138379	2.26737	1.0115	1.59806	1.0507
GLYMA_01G009200	1.25958	0.0670359	0	0.0666128	0	0	0.354421	0
GLYMA_01G009300	15.1928	8.54088	3.21887	1.66509	8.09063	1.44335	18.3128	5.38357
GLYMA_01G009600	1.33787	1.36912	1.05279	0.18558	0.97295	2.36099	1.02514	0.99093
GLYMA_01G009700	0.836636	0.307842	0.0264367	0	0.167352	0	1.15598	0.0409389
GLYMA_01G009900	2.27206	1.63266	10.486	6.71027	1.86887	3.06924	2.6933	13.624
GLYMA_01G010100	2.82003	3.46106	2.84273	0.569619	1.82392	4.82006	1.55513	0.699739
GLYMA_01G010200	1.77682	2.1652	0.803587	0	3.07126	1.94118	0.687011	2.17581
GLYMA_01G010400	15.9594	8.9858	5.95765	36.6406	11.8537	4.52634	9.86619	9.40796
GLYMA_01G010500	1.68145	1.11845	0.516769	0.627539	0.820022	0.978555	1.71616	0.318903
GLYMA_01G010700	0.207556	1.02629	0.38007	0.153887	0.140082	0.104044	0.52862	0.203629
GLYMA_01G011200	13.8531	15.3752	10.7414	1.96574	13.3695	7.62821	14.3897	7.91962
GLYMA_01G011300	1.05637	2.68201	7.36868	6.24846	4.69954	10.8063	0.358674	3.1487
GLYMA_01G012300	6.70638	7.33731	28.8051	75.2451	11.1648	38.8194	5.4645	22.3418
GLYMA_01G012400	7.9544	9.48255	24.9025	49.4747	13.6321	31.0598	5.58945	8.67921
GLYMA_01G012700	8.34943	6.95396	0	1.66594	3.61242	2.99095	8.16536	6.40851
GLYMA_01G013900	101.944	169.726	218.054	493.046	83.4891	347.404	43.1558	96.8737
GLYMA_01G014000	17.7914	18.2187	24.5988	43.6853	10.8969	29.4154	9.09062	10.2849
GLYMA_01G014200	1.96569	2.36672	3.32273	17.7327	2.3064	6.72775	1.78538	2.34417
GLYMA_01G014500	4.49585	3.19829	2.63649	7.43439	7.15858	4.37881	8.01778	10.5827
GLYMA_01G014600	0.693527	0.452793	0.123869	0.124098	0.466727	0.334356	0.851299	0.529235
GLYMA_01G014700	0.515752	0.400423	1.57203	17.3515	0.547111	2.13765	0.445611	0.874119
GLYMA_01G015200	0.261294	0.320498	1.22631	4.73041	0.602784	0.646013	0.617708	1.46722
GLYMA_01G016500	6.62469	3.06331	0.0867937	0.0194525	2.779	0.0638342	13.8642	1.52583
GLYMA_01G016700	0	0	0	0	5.20326	13.129	3.23905	11.0789
GLYMA_01G017000	15.5903	52.0723	21.9507	118.587	8.59761	31.3573	23.985	31.6525
GLYMA_01G017700	4.92321	2.25899	10.778	102.016	6.38355	21.5525	6.95377	8.92853
GLYMA_01G017800	0.112929	0.329532	2.83468	10.9269	0.767706	5.60269	0.473864	1.21184
GLYMA_01G018000	0.201591	0.304358	1.70359	14.9104	2.59248	1.29105	0.044829	0.34676
GLYMA_01G018100	26.5404	1.07276	0	0.608797	0.412249	0	49.1359	0.267261
GLYMA_01G018300	2.17174	0.916111	0.929325	7.54735	1.71862	0.755351	3.29456	0.444116
GLYMA_01G018800	10.158	8.51387	50.6477	62.5674	22.1509	77.782	19.2173	18.0193
GLYMA_01G019100	2.64912	2.4147	2.54155	15.7662	2.1812	4.30254	2.04279	5.23628
GLYMA_01G019200	16.0665	49.4958	7.11066	40.3783	22.3408	67.3098	7.51224	25.2719
GLYMA_01G019300	3.55087	1.95083	0.475648	1.94109	0.351757	0.048443	1.1087	0.154683
GLYMA_01G019500	26.5538	12.0845	0.116146	0.160299	32.6227	2.33642	48.7781	5.69705
GLYMA_01G019600	0.994691	1.11671	0.324288	0.307179	0.804898	0.169129	1.47978	0.149464
GLYMA_01G019700	13.882	11.971	6.46844	0.111503	7.87515	14.19	23.093	8.18227
GLYMA_01G019800	14.9919	28.9164	73.9052	8.10711	30.933	66.8546	12.0216	19.4307
GLYMA_01G020500	0	0	0.120983	0.919485	0	0.183009	0	0
GLYMA_01G021000	0.403201	0.262188	3.53408	13.0008	6.67405	15.2944	0.057861	5.59149
GLYMA_01G021400	17.642	18.6136	4.17897	1.82598	15.6865	4.66794	16.9641	7.47071
GLYMA_01G021700	0	0	4.0852	13.3925	0.870851	6.55174	0	0.564502
GLYMA_01G022100	96.4727	84.7655	268.409	736.29	119.429	436.571	78.5511	117.209
GLYMA_01G022300	0.66681	0.124944	50.302	50.0704	17.1644	37.1114	0.552736	1.157
GLYMA_01G022400	3.02868	5.69521	25.1635	69.991	10.5717	30.5632	3.73702	7.46671
GLYMA_01G022500	1.34599	1.53166	1.81902	9.94536	1.61516	2.13553	1.49808	3.77383
GLYMA_01G022600	1.55336	1.76291	5.2616	14.7706	1.5774	5.92807	0.354177	2.60074
GLYMA_01G022700	5.62548	2.7849	0.79759	2.59718	4.45707	0.823314	6.54921	2.688
GLYMA_01G022800	9.99285	5.23906	5.59676	55.7382	11.9517	8.53744	14.8358	7.26821
GLYMA_01G022900	0.276418	0.295926	1.02431	3.93182	0.310889	1.60609	0.518479	0.399413
GLYMA_01G023000	3.20209	2.61722	2.82983	7.60135	4.51051	16.2452	4.48574	19.4515
GLYMA_01G023300	34.7517	26.4192	9.31539	6.48298	7.93298	7.39496	21.2	12.5588
GLYMA_01G023700	3.90984	5.01485	3.72285	0.934538	4.35232	4.32935	4.75479	2.21253
GLYMA_01G024000	95.0073	71.3783	20.4723	171.799	35.289	15.9921	62.1607	19.9373
GLYMA_01G024700	4.92735	2.73043	0.446813	2.46775	2.17717	0.384297	5.89051	0.814409
GLYMA_01G025000	0.602463	0.514153	2.77152	15.2835	1.05017	5.32808	0.587188	3.12514
GLYMA_01G025100	52.7743	30.9507	3.71436	0.63447	13.9888	0.079351	42.0116	6.7953
GLYMA_01G025400	0.95729	0	0	0	0.0308893	0	0.472766	0
GLYMA_01G025500	2.79502	4.05432	16.6517	1.90598	6.34041	29.4536	2.8795	5.91889
GLYMA_01G026100	11.4968	16.8187	22.9732	17.6891	3.05976	15.3373	0.644621	0.760631
GLYMA_01G026700	44.2169	40.8253	14.5528	8.29029	40.2159	16.7055	40.4465	22.0183
GLYMA_01G026800	2.4872	0.7112	1.49525	0.681299	2.08663	0.99644	2.69608	1.27109
GLYMA_01G027800	2.12593	1.83788	1.5201	0.205963	2.45383	0.602139	3.32993	1.4941
GLYMA_01G028000	17.8827	26.2923	10.7584	0.451057	21.3906	10.7753	16.7845	9.03007
GLYMA_01G028700	18.6406	24.5734	6.00843	0.303257	21.284	7.96613	14.0111	12.1077
GLYMA_01G028800	3.73839	2.60666	2.56422	17.9369	7.02076	5.35838	3.17189	5.55814
GLYMA_01G028900	31.617	28.2256	10.3534	3.78892	24.3334	9.76363	35.7632	9.78674
GLYMA_01G029200	89.8517	83.7239	20.7171	28.4247	40.562	17.7142	93.6652	113.397
GLYMA_01G029400	29.9391	35.2703	10.5123	11.4381	21.292	8.80712	36.1544	29.2603
GLYMA_01G029500	9.68166	10.7771	4.94637	0.694034	9.08982	4.15469	10.938	7.77129
GLYMA_01G029700	1.85055	1.53833	0.193994	0.709926	1.48483	0.498757	1.57594	1.32083
GLYMA_01G030300	2.77677	4.02888	4.05282	36.9803	2.57143	9.94411	2.37487	6.36076
GLYMA_01G030400	6.2103	21.735	36.552	56.7396	17.5771	41.61	6.17674	29.3556
GLYMA_01G030500	37.5426	45.1674	27.2944	8.65592	42.8105	43.825	40.8817	18.9914
GLYMA_01G030900	11.914	2.14129	0.424789	3.1507	0.859787	0.281362	7.32384	0.226584
GLYMA_01G031800	5.20646	9.10593	27.2549	180.672	11.925	23.4424	2.52288	18.6732
GLYMA_01G031900	1.82212	7.16892	15.5138	12.0296	3.88267	11.6058	1.44147	6.41568
GLYMA_01G032000	0.593334	0.0724786	0	0	0.0437306	0	0.356892	0
GLYMA_01G032600	3.76589	1.64474	0.0785567	3.51081	3.47538	0.635412	2.38326	0.341312
GLYMA_01G032900	13.4341	15.8013	20.0863	34.9656	6.43913	5.89163	5.76294	17.1956
GLYMA_01G033700	11.4816	14.9782	11.0502	0.850194	12.2226	0.789931	0.659531	4.33716
GLYMA_01G033800	5.2481	1.50348	0.404489	0	3.59099	0.657121	5.19507	0.719828
GLYMA_01G033900	24.7506	33.8022	46.7277	2.94328	42.5046	57.865	20.4723	40.8769
GLYMA_01G034100	0.567647	0.336644	0.0946865	0.0728972	1.14356	0.0805807	1.26437	0.4892
GLYMA_01G035000	3.40762	0.500348	0.031692	0	0.654004	0	4.22878	0.142239
GLYMA_01G035100	20.3818	6.62715	1.1322	1.50522	3.93871	1.23484	14.7607	3.86023
GLYMA_01G035300	0.616022	0.308587	0.0600482	4.67397	0.529467	0.356713	0.893306	0.303417
GLYMA_01G035700	1.44571	0.899654	0.854327	1.20899	1.16924	0.205416	2.51508	0.456366
GLYMA_01G036000	0.0198887	0.0969694	0	45.7817	0.0390861	0.0682527	0	0.131482
GLYMA_01G036800	1.13301	4.29823	10.8458	30.0412	5.32166	28.5245	1.38027	5.64992
GLYMA_01G037200	0.0250194	0	0.0916819	2.29999	0.0248374	0.820554	0.159469	0.29195
GLYMA_01G037700	1.27098	1.049	1.51832	6.85749	1.87947	1.92587	0.67882	2.68938
GLYMA_01G038000	2.18808	1.65399	0.258339	0.368527	0.759963	0.0704744	4.24846	1.04371
GLYMA_01G038400	1.52587	0.589343	0.643307	1.72642	0.984438	0.461464	1.91491	1.19209
GLYMA_01G038500	3.03652	1.99384	4.32578	16.5285	1.51197	2.8523	2.78706	3.36785
GLYMA_01G038600	65.3018	77.3418	7.0735	2.27076	60.3781	3.40955	64.6335	47.1027
GLYMA_01G038900	4.3436	7.2281	2.77551	0	1.93485	0.560861	3.0193	5.46939
GLYMA_01G039100	20.028	28.3736	53.0001	24.6572	27.799	38.9321	16.8046	52.4663
GLYMA_01G039200	2.82221	1.71894	1.09161	0	1.21438	0.139134	2.83482	1.49161
GLYMA_01G039900	0.123888	0.147611	0.496858	0.072178	0.0880844	1.52851	0.167551	0.195885
GLYMA_01G040000	12.6174	18.0621	27.2307	4.8955	16.4767	25.6793	13.7757	15.9119
GLYMA_01G040300	2.56735	5.06834	8.20426	21.7886	5.2834	8.14547	2.44672	9.45204
GLYMA_01G040400	7.95624	14.7092	67.8149	96.4945	22.644	111.757	8.22747	93.8522
GLYMA_01G041100	5.28885	11.4961	0	0	0.173147	0	1.47967	0.604679
GLYMA_01G041200	10.5396	21.5857	0	0	0.473213	0.629174	7.76909	9.31037
GLYMA_01G041400	0.0692585	0.146292	18.8429	11.5743	5.97222	21.6703	0.576767	3.52851
GLYMA_01G041600	29.1465	29.523	44.7204	80.3159	36.2583	53.1478	24.1087	20.6982
GLYMA_01G041700	1.5232	0.470583	0.49496	2.7348	1.62705	0.8234	1.45202	0.166787
GLYMA_01G042100	4.67354	3.46584	2.24144	3.08703	9.93161	1.54874	10.0638	4.58725
GLYMA_01G043100	0	0	0	1.99181	0.0379176	0	0	0
GLYMA_01G043500	1.40427	0.580208	1.21945	5.70217	1.18027	1.91519	0.50051	0.901944
GLYMA_01G043600	17.4846	36.8366	51.9032	95.839	14.7958	92.9999	12.141	30.2355
GLYMA_01G043900	0	0	1.11179	4.22199	3.34879	2.3203	23.7808	11.7263
GLYMA_01G044000	3.60009	1.8234	0.531811	0.177758	2.14892	1.72384	3.08347	1.1103
GLYMA_01G044100	2.15606	2.28666	4.06257	37.6337	1.92892	5.74115	1.73327	6.0295
GLYMA_01G044500	3.34844	2.58167	6.27076	0.328712	9.18247	7.17432	0.789975	4.93477
GLYMA_01G044600	0.972649	0.464394	0	0	0.632988	0	0.260183	0
GLYMA_01G045100	21.7867	28.716	53.2981	81.9176	38.2805	65.1277	16.885	48.8517
GLYMA_01G045500	0.318488	0.87298	2.6857	3.86382	1.38568	5.68433	0.70005	1.82667
GLYMA_01G045800	8.58261	15.1789	24.9691	59.9522	16.835	29.4141	8.45161	28.1597
GLYMA_01G046000	5.04159	4.22873	2.42202	0	8.22929	1.56393	10.9238	4.60612
GLYMA_01G046200	21.9036	28.4574	32.1843	3.94439	21.8309	28.0198	19.2578	25.2798
GLYMA_01G046400	1.22443	0.653029	0.200554	0.773601	1.58138	0	2.60875	0.237246
GLYMA_01G046500	12.4994	22.0651	7.10277	7.65084	17.7614	12.8778	15.8436	15.3268
GLYMA_01G046700	13.3564	10.7162	17.9983	52.4101	11.8242	20.2629	16.0752	9.85994
GLYMA_01G046900	0.0349541	0.0936091	0.903112	7.77586	0.370416	0.0865065	0.0658973	1.37047
GLYMA_01G047000	98.1875	86.5472	41.0185	62.9449	59.88	21.3845	134.398	105.412
GLYMA_01G047600	1.18224	1.90055	0.0749039	0.130768	1.16059	0.361791	1.77432	1.52145
GLYMA_01G047900	1.17846	1.67826	6.03869	8.44043	2.26349	6.67201	0.901064	5.50169
GLYMA_01G048000	9.55095	13.5024	14.7932	0.782347	18.2586	11.0751	8.01564	8.12143
GLYMA_01G048400	0.0692066	0	0.392673	3.45917	0.0331593	0.555818	0	0
GLYMA_01G048700	19.0725	3.85548	23.6548	10.4267	9.84798	21.7463	1.54873	3.33511
GLYMA_01G049100	8.61313	10.5271	7.10313	0.19153	6.57296	3.76541	18.1215	5.20861
GLYMA_01G049200	0.013084	0.513808	0	0	0.0784347	0	3.61866	0.171995
GLYMA_01G049300	1.52799e-76	0	0	0	0	0	5.31198	3.1756
GLYMA_01G049400	6.17008	5.95867	5.02417	1.55607	7.3786	6.68513	5.57947	2.94072
GLYMA_01G049700	5.44162	1.37777	3.20101	17.9045	4.66765	3.21885	3.15614	2.14186
GLYMA_01G050100	37.1543	0.194738	0.140984	0	6.85172	0	29.2973	0
GLYMA_01G050400	8.08396	8.64591	7.21197	1.06494	5.05046	4.92375	7.83816	4.87778
GLYMA_01G051300	0.93363	2.7268	100.852	670.354	6.52717	212.619	0.12899	29.76
GLYMA_01G052300	0.438669	0.531913	4.25373e-05	0.401048	0.663401	0.794914	0.138406	0.00325422
GLYMA_01G052700	1.35952	3.35183	19.7968	224.348	3.15324	29.0602	1.70788	8.07248
GLYMA_01G053300	27.2989	22.9569	10.6478	0.875321	24.4174	3.042	22.4207	12.7371
GLYMA_01G053700	2.1907	1.49035	0.404209	0.131381	1.59228	0.133823	3.02759	1.00191
GLYMA_01G053800	1.17939	3.12703	9.81151	27.4744	1.76813	9.03549	0.472018	2.94272
GLYMA_01G053900	0.0349075	1.14808	1.16147	2.23058	3.02462	0.173848	0.866013	0.18196
GLYMA_01G054000	0.77496	1.42612	2.13882	2.74179	0.473429	6.9037	1.02623	1.37401
GLYMA_01G054100	0.31722	0.259543	1.91165	0.453679	0.208825	1.14223	0.853367	0.083324
GLYMA_01G054400	6.24047	3.15866	0.911294	0.374865	3.28554	0.917477	5.96078	3.38665
GLYMA_01G054500	0.185533	0.497523	0.742888	2.37075	1.67058	0.504819	0.657252	5.0292
GLYMA_01G055400	9.5551	16.884	9.48395	0.336363	3.74967	5.14331	5.69098	6.00459
GLYMA_01G055700	0.42621	0.233001	0.265258	0	0.914915	0.591732	0.167274	0.982355
GLYMA_01G056100	0.129753	0.104759	0.136958	0.0520572	3.44343	0.0357254	0.0234788	0.0506501
GLYMA_01G056300	27.0185	17.3111	4.70278	1.81601	19.5344	4.53264	26.475	6.04099
GLYMA_01G056800	1.83656	0.22399	0.18323	0.283678	0.577665	0.0845787	0.953678	0.895416
GLYMA_01G056900	7.22568	9.67807	14.8819	4.37892	7.74273	19.7085	10.865	6.14495
GLYMA_01G057100	4.54488	3.31277	1.22527	0.262451	2.9351	2.5246	1.71943	1.21815
GLYMA_01G057500	2.67043	1.74928	1.11357	0.255948	1.7793	1.49076	2.36607	1.32059
GLYMA_01G058000	23.1925	22.6282	24.0008	3.13993	22.6777	19.8095	24.1512	8.96996
GLYMA_01G058100	17.3277	10.131	2.01939	4.86313	10.6111	1.59088	13.17	14.2582
GLYMA_01G058300	113.339	70.3827	23.3473	18.4843	34.9708	22.3723	77.3793	30.4917
GLYMA_01G058400	5.7069	3.79706	1.21985	0.104724	9.01866	0.935795	10.0818	1.68072
GLYMA_01G058500	15.8695	13.9441	11.2782	1.07829	7.33787	14.1317	10.4556	11.2582
GLYMA_01G058700	0.553536	0.751365	5.64888	5.63122e-05	0.684135	0.283461	0.9614	0.578214
GLYMA_01G060100	0.669008	0.769718	3.27773	40.9419	1.22814	6.30495	0.791416	3.27554
GLYMA_01G060900	148.175	145.389	52.7993	6.62682	71.8943	41.6483	136.829	141.482
GLYMA_01G063000	73.2235	43.4975	15.2897	3.8283	41.0416	10.1639	72.3583	15.1888
GLYMA_01G063100	50.3694	60.7307	37.1467	2.29928	40.7104	15.889	46.7511	35.8245
GLYMA_01G063700	1.38623	3.01272	2.58488	0.0774531	2.19894	2.56841	1.30594	1.58244
GLYMA_01G064100	19.9693	23.8952	33.2206	29.3373	13.7493	31.4043	18.8519	20.5985
GLYMA_01G064600	0.380244	0.128055	0.790307	4.72614	0.328775	1.33867	0.481509	0.200315
GLYMA_01G065100	24.2578	22.4337	16.8771	4.15127	21.858	17.3622	22.0583	22.9002
GLYMA_01G067000	0.330333	0.662008	1.09784	2.73225	0.167507	1.4381	1.85734e-05	0.44424
GLYMA_01G067100	1.36083	0.624524	0.201585	0.133654	0.575945	0.451748	0.619913	1.02794
GLYMA_01G067200	48.1851	38.6048	3.77439	3.51822	17.8679	10.4773	76.8021	4.95682
GLYMA_01G067600	71.458	197.143	412.018	315.923	137.335	744.928	69.7776	223.937
GLYMA_01G068800	7.04915	5.70598	3.01364	0.0923945	4.297	0.977678	6.33712	1.63093
GLYMA_01G069300	0	0	0.0764029	0.407132	0	0	0	1.58883
GLYMA_01G069400	2.91776	0	0	0	0.0894474	0	6.11007	0
GLYMA_01G069500	0.359642	0.505777	0.32674	0.624914	0.449785	0.186937	0.548343	0
GLYMA_01G070300	1.4152	1.20396	0.590631	4.11457	1.0447	1.0203	1.57612	2.71922
GLYMA_01G070400	5.56648	8.51163	18.1991	3.27541	8.82944	16.2204	8.95215	5.93093
GLYMA_01G070500	1.56961	1.2207	6.32571	0.810773	3.26093	4.45555	2.105	0.917438
GLYMA_01G071300	852.167	548.379	158.415	242.164	306.313	136.926	553.023	215.314
GLYMA_01G071700	1.96522	1.14982	0.16004	0	0.847206	0.128869	2.75739	0.376769
GLYMA_01G073100	12.0645	8.39237	6.34047	1.67966	8.16736	4.98765	14.236	13.0625
GLYMA_01G073500	2.07746	2.32017	1.18527	0.400254	2.06219	0.921664	2.17782	3.24824
GLYMA_01G074100	0.455512	0.744533	1.43503	0.157021	1.09998	1.60437	0.521042	2.69595
GLYMA_01G074600	0.088699	0.0885601	0.0461834	0.0350973	0.168369	0.314199	0.0319141	0.681811
GLYMA_01G074800	0.361336	1.23094	2.06668	0.104407	1.2341	2.54692	0.433381	0.0548757
GLYMA_01G076200	2.69817	3.29826	8.83112	4.92058	4.34618	4.6505	1.58507	2.75035
GLYMA_01G077100	0.596478	0.208589	0	0	0.323194	0	2.34337	0.249571
GLYMA_01G077700	3.34259	4.43646	31.4461	5.47119	8.67809	29.4422	4.52589	15.1595
GLYMA_01G077900	5.36499	5.62782	4.54155	0.357247	5.18196	3.18262	6.56576	6.68533
GLYMA_01G078200	8.08969	15.483	65.8223	124.493	20.4681	56.3511	5.46713	77.6469
GLYMA_01G079100	10.2977	19.008	40.8345	39.2322	21.7202	59.6587	9.64842	24.4899
GLYMA_01G079500	10.0167	9.92232	12.2359	1.8067	9.27975	9.44159	9.12918	3.29331
GLYMA_01G080300	0.0351274	0.0846711	1.15408	4.03933	0.0341615	0.581006	0.913246	0.780299
GLYMA_01G080400	4.47123	5.02219	3.58946	0.811829	4.59833	3.88462	4.26956	7.17068
GLYMA_01G080500	40.2872	58.8667	102.125	114.25	70.6494	111.871	31.0567	119.964
GLYMA_01G081100	1.97157	0.926239	0.329464	0	0.780263	0.34373	1.98141	0.705304
GLYMA_01G081300	5.83344	1.1471	0.286974	0.062771	0.842899	0.0625495	5.09806	0.492402
GLYMA_01G081600	3.92398	0	0.595505	18.3745	1.08413	0.863896	2.57608	0.166029
GLYMA_01G082400	17.3674	21.3898	32.9061	243.238	16.382	45.5363	15.7096	31.403
GLYMA_01G083000	5.08219	5.50063	0.818592	8.47839	2.74019	0.908285	6.80185	1.38153
GLYMA_01G083100	0.851281	0.533658	1.2277	7.70788	0.951442	0.344284	1.86913	0.287262
GLYMA_01G083300	0	0	0.934142	5.67028	0.0848162	0	0	0
GLYMA_01G083700	7.40425	11.1058	12.1333	1.53656	8.74978	9.74713	5.0678	7.44918
GLYMA_01G084200	1.83579	2.76028	2.04	0	2.97896	0.746817	8.40951	2.12074
GLYMA_01G084800	46.665	58.2328	8.44754	0.410757	41.6792	38.6509	18.2166	10.7289
GLYMA_01G086000	2.62912	1.52434	0.449854	3.08695	0.847899	0.265832	3.27881	0.626804
GLYMA_01G086900	8.79653	6.44009	3.64211	0.38565	6.10785	1.9435	5.74806	4.8143
GLYMA_01G087000	3.86383	3.25857	1.56953	1.8837	3.15502	0.539669	3.61884	2.18021
GLYMA_01G087500	0.269647	0.101799	0.707659	0.71521	0.188866	0.977632	5.22997	4.77695
GLYMA_01G087700	11.0108	4.16289	3.696	0.653875	8.37044	5.20076	13.5863	5.37938
GLYMA_01G087800	10.1081	9.07153	2.88841	8.4393	4.08193	1.43904	9.05267	6.02667
GLYMA_01G087900	0.634236	0.885131	2.39548	2.56935	1.7724	4.03595	0.643671	1.99364
GLYMA_01G088500	17.0171	12.0641	4.81766	0.0773878	12.8597	2.5004	20.8138	13.7186
GLYMA_01G088700	0	0	0	0	0	0	0.0885945	6.17743
GLYMA_01G089300	0.446888	0.0486333	0.0131467	0.122726	0.233587	0	0.0694827	0.0123212
GLYMA_01G089600	2.17425	4.24372	3.34681	8.65399	1.62754	3.81432	0.181146	3.63556
GLYMA_01G089800	1.67793	3.31572	5.33962	0.398249	0.367103	0.293232	0	0.972023
GLYMA_01G090400	0	0	3.86228	27.4329	0.0367424	4.99858	0	0.208517
GLYMA_01G090800	0.402035	0.765258	3.54955	8.05978	7.33836	20.5721	1.98958	8.9412
GLYMA_01G091100	1.90166	8.43355	0.864655	0	1.55772	0.453749	2.0099	2.20545
GLYMA_01G092300	58.8757	19.7353	4.15837	1.60767	35.8451	0.179605	44.6773	16.1547
GLYMA_01G092700	0.17369	0.00954771	0.24828	5.19421	0.0383081	0.770499	0.258022	0.455978
GLYMA_01G092900	0.591245	0.624522	1.23675	7.26646	1.01975	2.14787	0.752888	0.458316
GLYMA_01G094000	0.0175911	0.0167633	0.341501	0.318553	0.245948	0.289126	0.00372268	0
GLYMA_01G094900	5.92661	5.50486	10.1611	7.24919	7.78378	10.4476	4.45726	2.31314
GLYMA_01G095000	4.36321	0.316059	0.830677	1.27408	10.9669	0.699149	0.348955	1.10056
GLYMA_01G095900	7.48577	2.28037	13.3137	12.8439	7.33036	9.4848	3.64496	41.4553
GLYMA_01G096000	46.9913	108.718	237.835	218.205	120.047	258.291	58.1406	215.602
GLYMA_01G096800	1.57692	1.24618	2.74445	3.29839	1.77902	5.40556	1.3258	1.92502
GLYMA_01G097100	6.54104	6.20384	18.1594	0.286723	14.1809	14.6962	6.23478	8.749
GLYMA_01G097400	0.771636	1.88686	10.9669	332.095	2.27499	20.9146	0.496145	6.00428
GLYMA_01G097700	0.751034	2.51096	2.60266	2.1674	1.13677	1.95731	0.586807	2.08981
GLYMA_01G097900	8.04733	12.2368	29.0637	1.22098	12.9229	7.8362	7.74754	7.96904
GLYMA_01G098000	68.11	57.7743	21.2745	5.83835	44.9803	13.3436	66.8851	30.5251
GLYMA_01G098700	243.787	204.369	10.7812	15.2991	63.2167	14.8236	208.021	36.3295
GLYMA_01G099200	0.17419	0.292282	2.3097	20.2978	0.439489	1.39646	0.151496	2.29014
GLYMA_01G100900	18.6463	18.7072	5.48718	12.9242	12.9383	2.63092	25.008	8.61998
GLYMA_01G101000	1.99024	1.69539	1.43558	0.296858	1.71099	2.08751	1.95771	1.02618
GLYMA_01G101200	0.170988	0.168502	0.153538	3.25874	2.38131	0.751668	0	0.021665
GLYMA_01G102400	7.24452	6.29327	4.93483	1.19084	4.8172	5.17152	6.54882	6.09224
GLYMA_01G102600	17.6764	16.422	10.6775	65.1094	12.1378	17.5444	12.8059	18.4163
GLYMA_01G102800	1.60351	1.01774	0	0.120963	1.0058	0.498769	2.29073	2.0646
GLYMA_01G103500	3.52319	1.08892	0.883118	0.580432	1.5043	0.405491	4.43982	2.07233
GLYMA_01G104600	0.6858	0.200348	0.211371	1.2647	0.476627	0.07271	0.503724	0.0259996
GLYMA_01G105200	6.73475	18.0299	4.19367	0.319541	8.53758	5.90494	6.70459	15.212
GLYMA_01G105400	2.59647	0.274128	1.12225	2.41782	3.28145	0.123744	1.65544	0.595276
GLYMA_01G105600	31.2338	122.785	83.1842	68.4748	55.7915	64.7512	27.5762	77.7391
GLYMA_01G106000	5.36384	3.17336	0.618532	0.403289	2.39192	0.961068	2.66399	0.819995
GLYMA_01G106100	2.29462	3.11599	0.746293	0.0973615	3.06253	1.65368	2.23974	5.82191
GLYMA_01G106300	9.69039	10.0417	37.8542	58.8504	33.5358	76.6622	3.28039	51.0954
GLYMA_01G106500	23.7783	17.6114	5.24398	18.2082	23.3761	3.87672	25.3267	9.92291
GLYMA_01G106700	3.86817	6.26624	0.692987	0	1.61586	0	2.47358	2.17412
GLYMA_01G106800	0.0665364	0	1.94881	5.28797	1.98715	0.831828	0.0359186	0.159339
GLYMA_01G107500	4.43059	4.47673	1.88233	0.725149	2.48512	1.59729	5.16696	4.31591
GLYMA_01G107700	0.527779	1.5216	0.728245	0	0.2791	0.264439	2.91246	0.591659
GLYMA_01G108800	0	0	0	2.76131	0	0.0406314	0	0
GLYMA_01G109200	7.2084	7.12464	3.0613	0.290231	8.64674	3.21424	8.38671	2.18302
GLYMA_01G109300	67.1861	45.0792	23.0036	18.3663	50.1243	12.7976	73.3308	16.0436
GLYMA_01G109500	5.46305	7.9414	14.961	27.801	11.9291	14.1732	2.97712	10.5584
GLYMA_01G109600	25.9902	38.5438	34.5137	8.13293	23.6108	30.5131	20.9053	66.6265
GLYMA_01G109700	1.18325	0.494824	0.16584	3.45775	0.568974	0.475038	1.1889	0.416653
GLYMA_01G109800	5.33302	49.5203	431.637	1512.44	63.1966	611.409	4.95956	276.47
GLYMA_01G109900	0	0	0.898248	4.94933	0	3.2137	0	0
GLYMA_01G110200	2.17534	2.58911	2.94931e-05	0.507068	0.195311	1.5978	0.981064	0.337962
GLYMA_01G110300	1.95271	1.97009	0.30174	0.144696	0.523669	0	2.29141	0.268289
GLYMA_01G110600	2.48852	2.65917	2.34621	0.663619	2.31849	4.51176	2.48878	0.974933
GLYMA_01G111500	1.58856	1.86701	0.39139	0	2.10244	0.575692	1.42839	0.988124
GLYMA_01G111700	4.80452	9.29345	0.287622	2.74697	4.1808	5.71447	6.73498	8.85232
GLYMA_01G111900	4.26511	1.58914	1.90992	1.84111	2.73523	1.03203	3.80715	1.54622
GLYMA_01G112300	0.365492	0.25861	0.0597621	0.0940264	0.254068	0.0381224	0.564476	0.0179269
GLYMA_01G112900	3.54547	2.95903	15.2544	114.035	4.07118	23.7457	1.73382	17.2231
GLYMA_01G113000	11.5371	18.9729	40.1827	183.597	17.6631	78.0525	9.19364	18.4416
GLYMA_01G113200	0.621175	0.213637	0	0	0.086693	0	1.35286	0
GLYMA_01G114000	1.31571	0.464326	0.784585	0.0784059	0.584293	1.04902	0.483326	1.03949
GLYMA_01G115000	6.17133	4.36247	9.24905	63.3282	4.85617	15.7387	7.03768	11.0125
GLYMA_01G115100	6.80961	8.57507	3.26497	1.78628	5.61432	2.83136	5.47951	7.59496
GLYMA_01G116100	9.62468	12.0203	5.1346	0.438201	8.92484	2.55848	8.85619	4.04374
GLYMA_01G116500	1.45138	5.65484	38.0583	1.26773	5.7141	19.0403	2.4683	31.6764
GLYMA_01G117000	1.07252e-05	0.50841	0	0	5.53494e-06	0	7.03878e-06	0
GLYMA_01G117200	1.15255	2.89396	1.7839	0.751342	0.96126	0.972676	0.799621	2.84679
GLYMA_01G117800	4.51793	4.57208	2.168	1.21531	2.23299	1.28599	5.81945	1.71064
GLYMA_01G117900	1.0066	0.858102	0.0475618	0.0723741	0.647377	0.315762	0.723291	0.203221
GLYMA_01G118200	8.49656	7.53384	6.10802	1.40589	6.76184	6.72335	10.5357	4.87571
GLYMA_01G118400	5.79196	6.10366	3.04361	0.784065	4.26601	4.86932	5.6401	4.00548
GLYMA_01G118800	17.4139	19.5963	15.0404	2.16593	17.9363	16.1208	18.5729	14.9559
GLYMA_01G119300	18.5059	76.5682	203.159	53.8755	49.0737	154.704	20.8772	95.3887
GLYMA_01G119500	11.2988	16.444	7.76211	6.10235	16.1719	3.82738	16.8903	20.6204
GLYMA_01G119600	0.474529	9.34796	107.487	1039.19	6.6667	176.48	0.636208	56.3389
GLYMA_01G120000	0.255478	0	0.812372	2.77745	0.888537	0.0319909	0.0314477	0.0120873
GLYMA_01G120100	0	0	0.149117	0.647505	0.246937	0	0	0
GLYMA_01G120400	17.2708	17.3216	21.4559	0.870946	16.9677	25.5181	11.5537	24.5769
GLYMA_01G120800	10.609	10.2505	0.236653	0.747747	2.82892	0.207879	14.146	1.45413
GLYMA_01G121000	0.0816831	0	0.599298	5.41432	0.0206133	0.38158	0.135209	0.100556
GLYMA_01G121700	0.39156	1.42295	0.0448921	0	0.41143	3.19004	0.233395	3.0661
GLYMA_01G122300	5.32179	6.96548	0.246562	1.14515	1.72097	3.47481	5.07603	4.3579
GLYMA_01G122800	12.5415	11.367	3.29289	0.394086	4.02289	0.869346	4.39595	4.48453
GLYMA_01G123100	14.986	23.9024	98.214	557.239	28.7653	124.167	7.69169	107.899
GLYMA_01G123300	19.401	25.368	25.3296	4.36502	19.4605	13.2798	18.8583	21.1083
GLYMA_01G124300	16.418	13.4226	5.17458	15.42	7.42172	2.04978	17.6518	11.0004
GLYMA_01G124500	32.8934	31.7904	10.7859	1.90368	18.4822	4.80284	13.7917	53.3549
GLYMA_01G124600	24.0126	32.9297	30.0977	12.4782	24.3267	53.3837	27.2305	36.359
GLYMA_01G124700	0.359842	0.298705	0.509388	0.708526	0.76865	0.831572	1.59528	1.31044
GLYMA_01G125000	1.67014	0.794896	0.112767	0.125117	0.649207	0.113987	0.83475	0.448931
GLYMA_01G125500	0.260421	0.520095	0.799128	1.97579	0.379805	1.028	0.48618	2.41705
GLYMA_01G125900	0.00280955	0.012917	15.537	0.0112738	11.626	0.0109685	0.0110115	0.00341976
GLYMA_01G127200	0.300998	1.93112	6.36198	2.44798	8.75021	52.15	0.136127	11.1484
GLYMA_01G127400	3.95581	1.4801	0.0508917	0	0.809498	0.368485	4.99877	1.06539
GLYMA_01G127500	17.6239	5.04433	0.705724	1.09253	1.05528	1.34665	11.6119	1.08321
GLYMA_01G127600	0.628686	0.546634	0.601572	1.53603	0.538774	0.99836	0.350796	1.54777
GLYMA_01G127800	0.125091	0.0720798	0	1.63497	3.80621	0.194433	0.0662464	0
GLYMA_01G127900	0.948382	1.43591	7.71251	20.6453	2.4828	10.8709	0.981278	5.70905
GLYMA_01G128000	1.28542	0.959022	0	0	0.707859	0	1.47793	0.222467
GLYMA_01G128200	3.12132	3.83101	1.5873	6.53432	1.61964	0.934838	3.59854	2.20372
GLYMA_01G129400	22.5683	34.3353	230.084	183.606	68.4391	190.821	18.8575	139.917
GLYMA_01G129500	9.12503	9.1685	54.7984	34.5768	15.7315	66.622	5.33176	28.3554
GLYMA_01G129600	0.059397	0.0953806	0.573893	1.95017	0.895062	3.17116	0	0.682878
GLYMA_01G129700	5.71729	5.68289	1.80181	11.1409	2.87616	8.97176	5.52722	2.23825
GLYMA_01G130200	4.54529	3.23578	17.1642	3.83383	1.60602	2.93587	1.30303	8.72483
GLYMA_01G131100	31.4725	69.365	2.98397	0.433603	4.80375	0.367804	35.9702	4.23859
GLYMA_01G131200	20.8266	42.1412	86.9104	1.84864	46.3494	74.0321	11.4714	57.4418
GLYMA_01G131300	5.12131	4.52622	4.96184	0.696626	3.41878	3.83488	3.3022	3.25347
GLYMA_01G131800	1.26625	1.29204	6.3942	86.7132	1.68319	8.43477	0.862295	3.11898
GLYMA_01G131900	2.43212	0.338094	0.282408	0	0.990809	0.0618043	1.52331	0.392559
GLYMA_01G132500	85.925	173.211	2.56545	1.34057	74.1509	0.33154	190.639	192.679
GLYMA_01G132700	0.172893	0.0382244	0	1.96312	0.193203	0	0.338028	0.0990951
GLYMA_01G133300	0.236547	0.0358115	0	0.569723	0.0367387	0	0.581734	0.0472708
GLYMA_01G133400	1.57579	0.525855	1.95063	6.47012	0.840702	3.03436	0.822609	2.33785
GLYMA_01G134200	0.870733	1.03709	0.457467	0.649162	0.826112	0.134163	2.24107	1.19339
GLYMA_01G135200	2.51882	6.06301	1.13877	8.49657	2.68051	8.07238	0.842806	3.00136
GLYMA_01G136000	14.2566	18.3059	49.2101	77.8045	19.3821	56.3908	13.8854	23.5988
GLYMA_01G136300	8.28317	6.65102	3.56745	0.921422	6.72116	3.64089	7.50221	5.49588
GLYMA_01G137500	2.33717	1.79947	1.66056	14.1281	2.02888	0.959577	2.23822	7.11886
GLYMA_01G139500	1.64918	0.776985	4.56597	2.62965	1.90496	4.55722	1.33721	2.5264
GLYMA_01G139700	0.50688	0.430738	0.350537	0.0630868	0.52098	0.38076	0.810213	0.155569
GLYMA_01G141900	9.23213	7.05586	29.605	144.85	12.5458	36.109	6.53869	22.1579
GLYMA_01G142600	0.792087	0.578776	0	0	0.638413	0	0.93063	0.0311969
GLYMA_01G142900	0.186231	0.715551	1.21412	0.655673	0.69607	3.08881	0.325378	2.41559
GLYMA_01G143100	8.26946	3.0117	1.2477	0.228385	2.67299	0.952762	8.008	2.47798
GLYMA_01G143500	0	0	0.0692194	5.78114	0	0	0	0
GLYMA_01G143900	1.6843	3.98967	10.1525	33.0643	2.58224	13.9243	1.13612	6.14365
GLYMA_01G144200	16.1837	13.8045	14.8934	2.0555	15.1089	10.3253	13.6922	17.5644
GLYMA_01G144500	0.384551	0.421933	0.772079	0.0767639	0.492805	1.04264	0.476303	0.203928
GLYMA_01G145200	0.0941533	0.232691	0.0559505	0.151483	3.24367	0.1604	0.0790209	4.10057e-06
GLYMA_01G145600	0	0	0	2.53892	0.293362	0.70612	0	0
GLYMA_01G146500	0.468464	0.551754	2.52252	15.6665	0.699424	3.92942	0.0808501	4.05939
GLYMA_01G146600	5.94129	9.79389	17.2158	5.13998	12.9331	17.4937	5.05446	14.0698
GLYMA_01G147400	0.885273	0.378159	0.696439	2.2861	0.448712	0.601617	1.46413	0.491288
GLYMA_01G147500	1.15127	0.322659	0.025324	0.231913	0.179099	0	1.13562	0.074559
GLYMA_01G147900	0.0497639	0.0298401	1.95023	1.66948	2.15591	1.28734	0	0.0144577
GLYMA_01G148800	0.137037	0.168873	1.26129	3.42608	0.221943	2.51272	0.150128	0.815677
GLYMA_01G148900	3.13308	1.39897	0.705882	0.200162	0.269724	0.0385941	5.23682	1.31161
GLYMA_01G149300	12.7305	6.12444	6.33768	2.15784	8.26251	8.73746	11.2408	5.00914
GLYMA_01G149800	5.57684	5.91146	2.85879	0.432219	5.73341	3.21366	6.11945	5.00048
GLYMA_01G150200	25.9976	34.4709	94.1078	126.397	46.2624	123.752	18.7072	37.64
GLYMA_01G150300	0.363028	0.130362	3.4557	6.23748	1.11383	2.47208	1.30958	1.0691
GLYMA_01G150700	14.0468	10.3146	4.10895	0.229551	9.53366	1.36771	12.8928	5.03445
GLYMA_01G150800	8.34154	11.7678	24.7554	27.9133	9.70612	22.741	5.91636	14.5103
GLYMA_01G151300	0.0417444	0.676088	2.44846	6.71864	2.17951	8.45713	0	2.00964
GLYMA_01G151600	55.5278	56.3009	11.8675	22.8522	29.3035	23.4871	10.2466	27.2449
GLYMA_01G151700	5.39916	3.23652	1.22009	0.231303	3.18655	0.914781	3.35941	1.27014
GLYMA_01G151800	1.89148	2.80154	2.1483	1.40246	1.50961	2.43936	0	3.18028
GLYMA_01G152000	0.0235391	0.0573213	0.312084	0.123135	0	0.0398518	1.10652	0
GLYMA_01G152100	5.64464	3.15815	0.341036	0.0407945	2.38829	0.300056	4.21002	1.99123
GLYMA_01G152400	4.38725	5.09129	5.24082	45.933	5.15077	12.2011	3.48283	7.85977
GLYMA_01G152500	8.41845	23.4748	115.903	270.149	31.5289	176.346	5.3049	71.9584
GLYMA_01G152600	5.36423	7.68976	56.4337	62.5478	11.4059	61.0366	3.68248	34.839
GLYMA_01G152700	6.26559	4.69619	1.64302	3.60976	6.35716	0.682349	5.47023	3.13802
GLYMA_01G152900	0.023751	0.043705	0.0393105	0.730719	0.0116717	0	0	0.0279495
GLYMA_01G153000	2.38475	3.12657	12.4081	21.0239	6.73311	17.0079	1.68876	17.9988
GLYMA_01G153200	13.4587	9.37345	2.56138	4.84985	8.74071	1.67492	13.7857	3.96531
GLYMA_01G153300	4.58227	8.13921	5.93768	61.5122	1.95483	9.87623	2.33408	8.51801
GLYMA_01G153900	0	0.0226838	0	7.70664	0.0178695	0	0.0202319	0
GLYMA_01G154000	3.70641	4.48388	6.47029	39.4365	3.99459	5.04385	5.74917	6.43687
GLYMA_01G154900	13.5803	13.8567	3.97715	8.45301	7.75068	2.92729	5.86428	2.70286
GLYMA_01G155400	8.00904	22.0745	9.19091	4.15967	18.7576	73.4056	6.95714	9.50058
GLYMA_01G155600	5.15768	9.52536	21.0477	26.4566	9.06013	17.1959	4.65658	8.09066
GLYMA_01G155900	1.27124	0	0.0196653	0.0302977	0.0235176	0.0612672	1.4366	0.0144312
GLYMA_01G156200	8.98581	0.12565	0.524942	0	7.32695	0.169824	1.02357	0
GLYMA_01G156400	2.196	2.10804	5.72516	10.9299	2.82957	6.13876	2.60795	7.19868
GLYMA_01G156500	1.28762	2.58354	1.59933	0.117139	2.24302	10.4227	0.432326	1.41005
GLYMA_01G156600	24.5575	19.0668	18.5024	56.6223	18.4157	10.4699	34.045	13.434
GLYMA_01G157000	16.4766	15.385	4.47512	1.46067	8.101	1.42331	13.2342	3.91674
GLYMA_01G157300	1.38469	0.55491	0.353223	0.139074	0.653479	0.148118	3.29688	0.169634
GLYMA_01G157400	36.2594	45.6765	16.7376	1.7623	41.7784	7.15451	48.3683	34.7362
GLYMA_01G157500	0.369046	0.606273	1.76431	0.958388	1.42779	2.30415	1.2555	1.13553
GLYMA_01G157700	9.53891	13.9692	13.8217	9.68668	5.18945	6.85616	3.07788	4.10354
GLYMA_01G157900	3.09429	1.57613	0.279486	0.174566	1.24698	0.475543	2.37017	0.980838
GLYMA_01G158300	0.608022	0.551974	1.62291	6.21782	1.22484	1.28981	0.325526	1.21101
GLYMA_01G158400	4.31739	6.08679	6.5588	9.23447	6.65148	11.0458	2.10797	13.886
GLYMA_01G158600	5.0645	3.7063	2.15609	0.240707	4.17342	2.06027	5.47681	2.13661
GLYMA_01G158900	0.0423783	0.257138	2.02506	1.59506	0.201457	1.24206	0.13596	0
GLYMA_01G159200	0.694168	0.623144	0.35936	0.339563	0.940768	0.161034	1.41963	1.359
GLYMA_01G159600	1.41945	1.02265	0.246238	1.72758	0.951166	0.466306	1.2653	0.825933
GLYMA_01G159700	11.5523	5.95001	0	0	0.0545982	0	1.14817	0.891567
GLYMA_01G159800	57.1514	28.5572	9.73636	0.594952	19.2023	6.84878	32.9323	8.5804
GLYMA_01G160000	1.0655	1.12264	0.161337	0.75847	0.900883	0	1.25958	0.369331
GLYMA_01G160300	1.178	0.617943	0.0196922	0.939914	1.05218	0.0200604	2.47311	0.470064
GLYMA_01G160700	0.149663	0.662652	2.41969	4.67404	0.142234	6.87496	0	2.38817
GLYMA_01G160800	0.185592	0.886962	3.41644	6.32376	0.356131	5.69683	0.100221	3.15625
GLYMA_01G161200	4.23218	9.05055	15.3134	40.8889	8.38658	13.4897	4.52236	20.5435
GLYMA_01G161300	1.50576	1.71383	3.23484	6.51918	3.89116	5.27882	1.61954	6.01893
GLYMA_01G161500	0.165514	0.0499981	27.4616	151.183	1.71495	46.5966	0	3.35295
GLYMA_01G161600	8.29393	10.2878	21.8341	11.9626	17.2725	41.3272	9.71273	18.4556
GLYMA_01G162500	1.06671	3.74412	7.17959	16.5656	2.81508	20.9153	0.638775	1.77314
GLYMA_01G163000	0.35905	0.120238	0.85941	3.81814	0.854397	0.899645	2.20621	0.295492
GLYMA_01G163600	1.70515	3.11738	0	0	3.17909	0.179052	2.30084	0.835955
GLYMA_01G163800	3.09137	2.02745	0.829995	1.84438	2.99064	0.572541	3.57297	0.666236
GLYMA_01G164000	20.2993	18.6973	24.0995	5.38162	21.6375	12.2493	26.2501	19.0493
GLYMA_01G164300	26.253	22.5303	12.2974	1.8939	24.4827	12.4779	24.2492	11.7775
GLYMA_01G164700	0.0632254	0	0	0	0	0	0.97958	0.154444
GLYMA_01G164800	0.494336	0.469478	0.0559872	0.019854	0.383393	0.0429769	1.19121	0.132492
GLYMA_01G164900	18.5608	17.8657	20.3057	24.4996	21.2057	21.824	16.0893	6.57806
GLYMA_01G165300	4.68587	7.15319	16.628	50.1493	5.68585	22.9904	4.09699	11.1228
GLYMA_01G165400	24.461	16.5323	1.98559	1.64737	27.7917	24.3761	21.8657	18.4594
GLYMA_01G165500	1.03997	1.58963	3.92784	10.407	2.50824	4.6617	0.816777	4.01982
GLYMA_01G165600	0.294149	0	0.130947	6.01301	0.167792	0	0.281638	0.066798
GLYMA_01G165900	0.690321	0.576883	1.08204	5.5193	0.885956	0.741731	0.572191	0.996337
GLYMA_01G166000	4.24341	8.40255	49.1578	87.769	20.6473	132.23	3.98495	40.1996
GLYMA_01G166100	1.77786	1.88058	6.20271	22.503	3.74247	7.51371	2.40828	2.60189
GLYMA_01G167200	0.356619	0.118528	0	0.0250751	0.0194427	0	0.54829	0.010371
GLYMA_01G167300	99.406	80.8279	18.7049	24.1004	45.0645	17.9203	91.2251	84.47
GLYMA_01G168200	1.25345	0.567865	0.410464	0.0537093	0.413894	0.0177099	1.30488	0.714058
GLYMA_01G168500	45.8655	37.7726	17.8491	0.294248	29.9274	17.7407	30.6329	22.7922
GLYMA_01G169100	0.93006	0.628747	0.736642	5.90164	0.791902	1.10318	2.1957	1.94493
GLYMA_01G169200	0.0782815	0.165519	1.57425	10.4208	0.233942	1.04985	0.0410013	0.202487
GLYMA_01G169300	15.2299	15.316	28.5392	12.6011	27.2431	36.7298	20.3017	44.6793
GLYMA_01G169600	31.2251	29.7985	1.04962	0.805453	18.8064	0.302887	37.5728	8.1551
GLYMA_01G170100	3.07855	2.48587	0.985545	5.87578	1.86499	1.02158	3.86048	2.14016
GLYMA_01G170200	2.29079	0.350775	0	0.126179	0.424638	0.0671078	3.48922	0.0361303
GLYMA_01G170300	25.8033	45.8356	80.2618	108.872	40.3168	184.59	37.0481	99.8637
GLYMA_01G171000	1.47756	1.52226	1.141	0.184179	1.27513	0.952417	1.15451	0.843497
GLYMA_01G171200	0.116049	0.0595017	0.0549941	0.252294	0.0806955	0.0552547	0.986373	0.104947
GLYMA_01G171300	5.96653	3.20099	1.33635	0.0523745	4.60658	0.455537	14.5065	2.81339
GLYMA_01G171400	32.7488	17.7822	2.93014	0.502869	26.2667	1.00764	33.3048	2.9308
GLYMA_01G171700	0.389305	0.782133	1.70939	4.74355	1.05501	0.144892	0	0.566681
GLYMA_01G172200	0.47167	0.104816	0	0.0310209	0.159237	0	0.353296	0.0348683
GLYMA_01G172600	0.301451	0.448689	0.0738487	0.0564149	2.63363	4.08538	0.174578	14.4444
GLYMA_01G172800	29.0985	11.7697	21.7925	1.48295	94.4531	6.35561	25.9737	42.0416
GLYMA_01G173000	19.3631	21.6109	6.33392	3.80946	16.6643	7.42163	13.9453	15.802
GLYMA_01G174000	4.14389	2.45839	1.06655	2.64683	1.74765	0.502746	4.35318	1.85366
GLYMA_01G174100	2.85568	3.37725	14.1192	147.449	5.38809	23.4904	2.17988	16.0181
GLYMA_01G175300	1.08167	0.498498	0.337368	1.64848	0.542037	0.520889	1.1586	0.210416
GLYMA_01G175900	20.6231	28.4498	24.4187	2.54978	21.263	25.9539	30.0117	34.1113
GLYMA_01G176400	2.54332	1.42726	0.489977	2.72461	1.06638	0.0839854	3.02693	0.618685
GLYMA_01G176700	2.60759e-05	0.0994057	0.191259	0.538319	6.21914e-11	1.18125e-06	2.9459e-09	2.10449e-20
GLYMA_01G177000	44.7324	46.8979	56.4689	248.019	101.13	171.157	24.9558	67.0459
GLYMA_01G177200	23.1578	21.9127	40.0317	81.5805	33.0943	21.6236	21.0762	15.5496
GLYMA_01G177400	1.93461	3.63216	7.96236	3.66656	7.65183	6.75255	4.25799	11.883
GLYMA_01G178000	60.3254	54.8732	29.816	4.72274	35.1749	14.4492	62.2463	31.5856
GLYMA_01G178100	4.70071	4.60271	2.10745	0.148523	3.63412	2.21677	2.77265	5.00785
GLYMA_01G178400	1.18873	1.10197	0.836745	0.743362	1.19497	0.352553	0.50055	5.06473e-05
GLYMA_01G178500	23.7205	23.7774	174.46	104.41	38.6321	189.066	16.9713	141.293
GLYMA_01G178600	3.9909	3.70307	8.25904	12.4509	3.23731	9.69583	2.01176	9.97819
GLYMA_01G178700	0.766937	2.37402	7.09566	17.5207	2.19628	15.0402	1.11868	3.31494
GLYMA_01G178800	0.235863	0.636794	2.20235	9.25969	0.682572	0.217714	0.0558771	1.58619
GLYMA_01G179100	0.00891108	0	3.54897	1.11736	0.00883079	0.0919381	0	0
GLYMA_01G179400	0.058233	0	0	3.80086	0	0.22606	0	0
GLYMA_01G179900	1.41244	1.30607	1.78594	1.94134	2.29613	0.471253	1.91096	2.22457
GLYMA_01G180000	6.92429	7.18017	5.09777	0.0337217	4.08814	4.04731	7.20572	4.06783
GLYMA_01G180200	4.7852	2.86248	0.389283	0	4.40334	0.030794	6.18732	2.55765
GLYMA_01G180300	0.632501	0	1.19918	0.537187	4.69058	0.196623	1.34792	1.83148
GLYMA_01G180400	1.51979	0.835992	4.77429	10.2575	2.42814	2.76599	2.04023	2.92392
GLYMA_01G180500	1.0891	0.752862	0.0956219	3.33882	0.356203	0	2.0049	0.158406
GLYMA_01G180700	1.65377	2.2767	0.407557	0.118091	0.764976	0.61619	1.24159	5.6296
GLYMA_01G180800	3.71688	3.59428	0.373	0.0686693	4.64488	0.540238	3.58412	4.4499
GLYMA_01G181000	4.87413	4.36252	2.04333	0.940761	4.25264	1.68602	7.72527	6.14369
GLYMA_01G181500	2.86125	0.996791	1.49851	1.26863	2.91246	0.741787	4.14005	3.0221
GLYMA_01G181800	0	0	0.0289876	3.63591	0	0.0590974	0	0
GLYMA_01G181900	9.24406	7.60647	0	0	0.271544	0	4.52813	0.573742
GLYMA_01G182200	26.8733	63.9502	0.314358	0	2.71707	0.303518	64.2281	3.09836
GLYMA_01G182400	0.735208	0.527628	1.24728	16.4716	0.670396	1.50683	0.316094	0.594878
GLYMA_01G182700	0.102031	0	1.28331	0.322191	1.02042	1.61824	0.686433	0.0624569
GLYMA_01G183000	4.99207	4.04263	2.87194	7.2215	2.15276	1.23661	5.79064	3.73038
GLYMA_01G183100	5.47348	1.36666	2.18799	13.1635	1.54078	0.674436	5.87754	1.81448
GLYMA_01G183200	0.485047	3.87691	41.8408	245.752	5.56915	62.0814	0	17.1626
GLYMA_01G183300	1.1601	0.533715	0.386712	5.45623	0.413945	0.49532	0.786865	0.129461
GLYMA_01G183500	5.90012	7.53257	0.980283	2.0872	2.48441	0.589703	2.87624	6.85442
GLYMA_01G183700	6.12832	3.70361	1.084	4.7146	3.86624	1.23255	11.7253	4.64945
GLYMA_01G184100	2.77528	5.89446	3.17229	0.644726	9.32171	6.77762	5.27361	7.63674
GLYMA_01G184200	1.46861	1.12375	0.115684	0	3.18014	1.52804	1.46672	0.113359
GLYMA_01G184300	2.43311	1.06869	0.746743	0	1.46913	0.93618	2.51641	1.24085
GLYMA_01G184500	0.755965	0.881301	0.24586	0.135755	0.933853	0.526196	0.326692	0.166363
GLYMA_01G184600	1.04791	0.0367608	0	0	0.0996593	0.0403255	1.61702	0
GLYMA_01G184700	2.39743	2.04444	0.910219	0.86523	2.32041	0.878348	1.84553	0.651615
GLYMA_01G185600	9.32232	9.43663	0.774251	0.0871962	7.49164	0.968135	15.674	0.477171
GLYMA_01G185800	1.19911	0.505728	6.37123	76.0849	2.53414	10.1239	1.37464	4.51781
GLYMA_01G186200	0.0311892	0.133855	0.283425	5.93941	0.136001	0.258082	0.0508071	0.0966338
GLYMA_01G186300	2.5155	1.2691	0.0919267	0.27462	0.537111	0.030713	1.41698	0.373387
GLYMA_01G186600	87.0882	65.2223	48.5788	1.0254	52.7789	41.8583	52.1467	79.9161
GLYMA_01G186800	1.54002	0.110038	0.0814409	0.455438	0.181158	0.154643	1.1771	0
GLYMA_01G186900	0	0	0	8.22743	0.0269518	0	0	0
GLYMA_01G187300	5.23751	2.86205	0.409083	1.06005	1.92353	0.327636	3.21862	0.825745
GLYMA_01G187400	5.88258	2.29592	1.20331	6.04046	7.40867	0.335461	10.4111	0.824799
GLYMA_01G187500	0.0544438	0.224928	1.04982	2.36938	0.15994	0.9296	0.0198778	0.730974
GLYMA_01G187600	10.265	8.63966	0.271626	0.826476	3.82727	0.927051	7.75417	2.79698
GLYMA_01G187700	8.31938	8.29895	1.29207	0	7.40172	0.753987	5.34449	4.57458
GLYMA_01G187800	37.6159	42.1243	26.6201	107.458	40.6157	64.0273	18.4836	19.9717
GLYMA_01G188000	3.17311	2.41488	1.03283	3.89777	2.2021	0.622232	3.12424	1.60673
GLYMA_01G188200	0.369659	0.261686	0.169987	0.276202	0.548095	0.400602	1.04312	0.640088
GLYMA_01G188300	0	0.0492191	9.36059	1.83024	1.97529	10.0262	0	6.4733
GLYMA_01G188600	12.3199	27.4787	18.2194	8.41371	12.8131	19.8262	12.8567	18.7464
GLYMA_01G189000	55.3247	45.7092	18.8418	3.23118	70.8402	13.4769	62.0765	31.6608
GLYMA_01G189100	14.4361	15.8652	33.3772	60.1025	28.7229	47.5231	18.7507	87.8126
GLYMA_01G189200	2.47141	1.24426	0.565593	1.07706	4.38713	0.43262	5.05645	1.88326
GLYMA_01G189700	0.596012	0.159813	0.0365719	0.407983	0.603371	0.109557	0.945371	0.086086
GLYMA_01G189800	6.81386	12.0495	7.7294	2.62083	4.88102	30.437	8.01491	11.2346
GLYMA_01G190000	0.0482028	0.0580712	0	25.5411	0.118776	0	0.755325	0
GLYMA_01G190100	4.77236	8.45437	27.1064	60.9553	9.12524	32.1916	4.22751	17.8958
GLYMA_01G190300	69.2439	97.2233	73.9038	79.1838	56.2497	83.2299	74.8234	34.329
GLYMA_01G190500	16.1446	9.45345	3.14695	7.87978	6.77658	3.10195	14.7925	11.528
GLYMA_01G190600	7.33923	6.71135	0.582188	41.8645	12.975	1.05928	15.2956	0.69471
GLYMA_01G190700	11.7616	14.4434	5.39615	0.52948	19.6331	1.99995	27.9795	7.95131
GLYMA_01G191300	0.740563	0.388019	0.0454415	0.775229	0.444772	0.182306	0.487729	2.18688
GLYMA_01G191600	3.35716	3.43955	18.5858	10.0611	9.22514	21.6658	2.9699	8.53773
GLYMA_01G191700	1.18239	1.28812	0.288304	0.0922914	0.681047	0.0462648	1.5814	0.200197
GLYMA_01G191900	7.58215	9.30667	2.9646	0.883631	7.7314	1.69061	5.67484	7.1531
GLYMA_01G192200	1.96829	3.54221	5.47631	2.27446	7.06286	7.20573	3.72249	4.92617
GLYMA_01G193100	0.828982	0.0580171	0	0	0.284795	0	1.08835	0
GLYMA_01G193200	13.6797	8.90522	2.86774	2.87246	8.65852	1.19613	12.2508	3.46684
GLYMA_01G193500	0.205864	0.17451	0	1.53699	0.39032	0.0423872	0.74828	0.0229004
GLYMA_01G193600	0.267804	0.111679	0.111776	0.419826	0.292166	0.251516	0.711193	0.039239
GLYMA_01G193900	0.127513	0.0764269	0.529036	1.93899	0.125934	0.180561	0.0226276	0.379872
GLYMA_01G194200	1.40024	0.30998	0.116125	0.872479	1.41366	0.0547577	2.59824	0.465287
GLYMA_01G195000	0.998057	0.388924	0.338503	0.292274	0.841208	0.0534474	0.939982	4.17712e-07
GLYMA_01G195600	0.304864	0.410298	1.09114	0.334279	0.351689	0.990346	8.74526e-08	0.147039
GLYMA_01G195800	0.452576	0.535376	0.29763	0.134974	1.36096	2.35351	0.118082	0.409771
GLYMA_01G196400	0.233742	0.394944	0.125305	0.0468372	0.60851	0.0609072	0.349261	0.0979618
GLYMA_01G196600	82.4165	83.2618	42.5847	2.86249	86.7968	37.7763	78.487	65.4884
GLYMA_01G197200	0	0	0	1.48927	0.274023	0.0278596	0.0738074	0.080887
GLYMA_01G197300	0	1.68008e-05	0.000986238	2.73018	0	0	0	0.00021862
GLYMA_01G197500	0.454327	0.138999	0.0392243	0.0585798	0.670773	0.115211	3.05173	0.436821
GLYMA_01G197600	5.61125	3.50886	0.144492	0.0686121	1.48657	0.0632885	2.55887	0.137685
GLYMA_01G197800	12.0489	3.83697	21.7564	7.12172	6.06134	0.73967	13.3694	3.39944
GLYMA_01G198200	1.87811	6.96733	10.7905	36.2676	3.39786	37.0906	0.967196	23.6445
GLYMA_01G198500	9.06896	38.9238	72.8216	422.964	21.1991	126.328	5.11144	57.2917
GLYMA_01G198900	2.685	1.26625	0.408978	0.21444	2.23432	0.890077	3.67031	1.25217
GLYMA_01G199600	2.43338	1.48794	0.387639	0.348495	1.3584	0.183529	3.48595	1.37987
GLYMA_01G200100	0.993983	0.786915	0.0842764	0.578974	1.13135	0.327214	1.21318	5.00456
GLYMA_01G200800	32.1617	41.4506	8.31462	1.05745	14.7834	5.49265	30.1072	15.7594
GLYMA_01G202100	0	0	0	4.60989	0	0	0	0
GLYMA_01G202700	0.755109	0.353408	1.51182	3.75803	0.535609	0.470048	0.0579176	0.583082
GLYMA_01G203200	2.52769	1.40489	0.0443843	0.726711	0.31489	0.0451435	2.32628	0.169264
GLYMA_01G203300	3.17896	3.42853	14.5457	38.5859	6.29274	12.3714	3.14806	20.7485
GLYMA_01G203400	1.3171	0.733691	0.936471	4.3229	1.16608	0.301906	1.77355	0.532222
GLYMA_01G203500	0.212641	0.253922	0.451549	3.9599	0.450892	0.841802	0.383372	0.226201
GLYMA_01G203600	19.1104	16.1459	6.47946	7.08903	10.6323	5.7059	20.075	18.9988
GLYMA_01G204200	1.52561	0.0680025	0	0	0.190467	0	2.58449	0
GLYMA_01G204400	0.386528	0.0417316	0	57.4437	0.480555	0.520711	0.621538	0
GLYMA_01G204500	0.86262	0.474071	0.860178	6.14342	0.719068	1.50531	1.18055	0.82818
GLYMA_01G205100	31.0402	41.9717	15.5866	0.31306	46.3948	11.7258	30.7799	21.0638
GLYMA_01G205400	3.12424	3.68061	5.35343	12.9324	3.604	3.90508	4.18232	11.668
GLYMA_01G205800	3.07844	3.21062	9.79523	13.1877	4.99042	15.6458	2.82118	12.4913
GLYMA_01G205900	23.4981	21.8725	43.574	58.4531	13.7838	37.0054	16.3289	12.1722
GLYMA_01G206200	22.6186	24.4941	9.87641	2.87584	17.1561	8.88556	27.0391	16.7604
GLYMA_01G206600	1.04646	0.650859	0.648495	4.68505	1.63779	5.26979	1.78862	0.252015
GLYMA_01G206800	6.85956	8.43683	1.5905	11.3539	6.17818	2.57247	5.08821	32.4522
GLYMA_01G207200	6.55188	6.91747	2.55492	0.0604121	5.75895	2.52067	7.12221	5.5271
GLYMA_01G207300	1.18462	0.395412	0.934386	4.99496	0.585915	0.136892	1.40148	0.119418
GLYMA_01G207500	15.3449	19.195	13.0725	3.29754	17.4631	16.013	17.3651	9.85003
GLYMA_01G207700	116.22	112.164	32.4509	69.6316	68.6355	24.3044	134.554	55.1429
GLYMA_01G207900	0.72311	0.992221	1.05192	5.9494	1.94567	1.17012	3.01841	1.04072
GLYMA_01G208000	0	0	0.274598	0	0.0445744	2.5466	0.0415	0.163674
GLYMA_01G208200	1.15623	0.0813454	0.164887	0.395634	1.52264	0.11134	1.16661	0.251664
GLYMA_01G208800	0.456271	3.36112	37.1907	82.0644	4.56034	57.3534	0.94201	11.3128
GLYMA_01G209400	136.221	130.385	74.3158	87.5607	91.6043	38.6744	143.68	186.491
GLYMA_01G209900	8.66663	15.7119	7.36869	0.492189	10.5809	7.04864	1.29369	16.4348
GLYMA_01G210100	0.0372602	0.653348	1.00823	0.82243	0.318488	0.867869	0.747676	0.233777
GLYMA_01G210200	17.0176	38.7357	79.189	169.643	37.2475	109.521	11.8439	51.4769
GLYMA_01G210400	0.235375	2.21748	0	0.448178	0	0.148934	0.317841	0
GLYMA_01G210700	1.02724	0.376725	0	1.36478	0.0391449	0	0.979364	0
GLYMA_01G211300	10.6534	36.2521	128.607	42.9104	40.2436	133.607	13.4817	114.599
GLYMA_01G211500	5.76479	6.61136	0.381901	0	4.59985	3.2729	4.62475	3.58299
GLYMA_01G211900	0.101645	0.101158	0.115989	1.11614	0.0908748	0.102844	0.209171	0.0513524
GLYMA_01G212000	8.32968	7.87217	12.2906	90.5417	8.63693	18.6398	10.1197	13.1522
GLYMA_01G212100	0.186615	0.0377428	0	30.7191	0	0.158483	0.301143	0.87204
GLYMA_01G212400	0.427472	0.205857	0.0181012	0.106238	0.0832224	0.0179148	0.378116	0.0410079
GLYMA_01G212500	45.4584	61.1623	51.8484	7.67495	44.8905	52.4314	40.5392	35.3064
GLYMA_01G212800	2.67513	1.46004	3.60142	48.5994	2.38038	3.61007	2.222	3.53206
GLYMA_01G213000	24.1745	20.7257	20.2821	4.01147	26.6966	19.0742	19.382	9.00219
GLYMA_01G213200	18.8805	15.6652	5.31604	0.49976	12.8075	3.45565	17.6074	8.06234
GLYMA_01G213300	4.40351	4.88421	1.75674	0.922411	3.99675	0.623923	5.07933	4.74674
GLYMA_01G213400	5.67356	3.22196	0.978811	0.126743	2.97224	0.284068	7.17712	1.74561
GLYMA_01G213700	0.573997	0.558977	1.43596	9.18824	0.635312	1.64471	0.400166	3.1372
GLYMA_01G214200	52.9481	71.8106	2.95345	2.88712	61.634	144.749	42.9607	107.408
GLYMA_01G214300	0.387118	0.379977	0.93005	0.755841	1.17696	2.70119	0.235355	0.820682
GLYMA_01G214600	28.1346	40.6594	47.0581	103.72	25.2086	75.66	17.9682	84.3638
GLYMA_01G214800	20.4379	23.7909	17.0529	3.56979	26.0575	17.4065	18.8711	13.3702
GLYMA_01G215400	2.96553	0.572076	0.110299	6.13481	0.53787	0	1.95581	0
GLYMA_01G215500	7.04832	6.17486	1.06873	0.381861	5.59736	0.934966	9.04536	2.31424
GLYMA_01G215700	0.952895	1.18489	0.497683	0.519101	1.81782	0.622558	1.45853	1.57608
GLYMA_01G216000	0	0.0048715	0.030422	1.52727	0	0	0.00863017	0.0307778
GLYMA_01G216600	0	0	0	2.90579	0	0.0345442	0	0.0274053
GLYMA_01G217100	0.502148	0.661865	0.65556	0.317346	0.922493	0.655535	0.953829	0.132733
GLYMA_01G217200	0.5559	0.233796	0.200176	0.404514	0.403157	0.0455309	2.126	0.513642
GLYMA_01G217400	52.8265	32.8597	114.993	148.694	62.0536	146.992	33.3731	136.349
GLYMA_01G217500	3.70131	3.93442	2.61757	2.1834	3.21062	1.54793	6.29058	8.50019
GLYMA_01G217600	0.055999	0	4.49123	254.696	0.835377	10.8082	0.058627	2.14562
GLYMA_01G217700	0.437361	0.558669	0.348746	12.9231	0.631006	0.113114	0.395842	0.608541
GLYMA_01G218100	0.731951	0.415776	0.0463612	0.0361739	0.962689	0.0347745	1.28194	0.585503
GLYMA_01G218200	0.985991	1.48726	6.83735	16.5484	3.23522	6.58518	0.120033	9.43669
GLYMA_01G218400	0.462455	0.0382681	0.106591	1.95859	0.45566	0.159835	0.311003	0.0377942
GLYMA_01G218500	0.119398	0.726836	3.45172	37.2509	0.235314	4.21018	0.0258338	2.41822
GLYMA_01G218800	7.36521	6.92675	7.69962	0.782039	6.19611	11.0107	5.14537	6.29086
GLYMA_01G219100	3.78875	4.8099	11.1479	3.34998	7.09905	12.1851	3.32389	0.697949
GLYMA_01G219400	7.29659	14.4148	51.4034	223.376	29.1086	72.503	4.39123	70.7256
GLYMA_01G219900	0.723816	13.3815	103.995	911.448	5.17438	147.311	0.0196038	47.329
GLYMA_01G220300	0.356491	0.245824	0.0514967	0	0.245226	0.0177567	0.419699	0
GLYMA_01G220600	5.23634	9.35249	123.907	1.3383	24.7048	85.093	7.54718	21.9843
GLYMA_01G220700	1.65959	0.91441	0.151896	0.802984	1.34992	0.289498	2.09782	0.571417
GLYMA_01G220900	3.8963e-05	0.0679885	0.0549694	0.0508399	0.0603434	0.0347557	0.23488	0.0318343
GLYMA_01G221400	0.790525	0.439698	0.898005	0.616234	2.15247	2.49358	0.396979	0.486693
GLYMA_01G221600	4.18542	4.96337	24.205	121.91	8.27587	33.8101	5.05748	9.45614
GLYMA_01G221800	20.1093	18.7744	12.2749	6.22464	13.2006	9.2484	18.3215	31.1111
GLYMA_01G222600	23.9418	15.605	1.98788	34.0595	6.74652	1.42423	10.995	2.13539
GLYMA_01G222700	1.35698	0.0451522	0.0478597	0.287188	0.974752	0.0314916	1.10769	0.0600739
GLYMA_01G222800	0.467496	0.278512	0.194652	0.135767	0.221952	0.189356	2.90712	0.309316
GLYMA_01G222900	0.149912	0.303347	0.413037	0	0.827543	0.162475	3.57873	2.46225
GLYMA_01G223000	1.49621	0.686957	0.97404	6.88286	1.9068	2.55064	2.14811	3.23418
GLYMA_01G223100	3.17307	2.22104	1.104	1.02208	2.23499	1.45726	1.14656	0.700126
GLYMA_01G223400	1.60513	1.77064	3.06114	1.44527	2.45848	3.29709	1.6206	0.658449
GLYMA_01G224000	1.18959	0.300217	0.0644046	0.038122	0.862163	0	1.74958	1.17997
GLYMA_01G224400	0.416043	2.51081	22.5925	82.8987	2.31126	36.8616	0.281275	2.79266
GLYMA_01G224700	1.06661	0.922184	0.517763	1.20477	0.983498	0.331659	0.294435	2.59308
GLYMA_01G225000	0	0	0	2.47469	0	0	0	0
GLYMA_01G225100	26.047	36.3196	12.3149	38.2082	7.91617	2.16982	13.2152	21.4296
GLYMA_01G225800	31.516	47.5264	162.611	408.701	92.1225	189.274	40.5293	93.1825
GLYMA_01G226000	8.10365	8.37799	0.550232	0.054715	3.3127	0.48962	11.5965	3.96588
GLYMA_01G226500	0.865482	1.223	1.6231	0.293863	1.142	4.50133	0.380691	0.959243
GLYMA_01G226600	4.79432	4.62269	7.7411	0.683049	6.5176	8.77302	3.99891	4.09337
GLYMA_01G226700	2.14277	2.93023	2.38071	0.118249	3.00243	0.978102	3.00027	2.85743
GLYMA_01G227200	6.45066	4.43005	0.40765	0.151948	3.73832	0.124023	7.4595	1.93058
GLYMA_01G227500	11.8107	9.21855	3.33457	0.498553	12.8457	2.16898	12.2027	5.55561
GLYMA_01G227700	3.16726	2.12554	1.25834	3.54428	2.33324	0.723276	4.54072	1.1433
GLYMA_01G227900	4.55931	4.22342	21.8697	141.641	10.5448	29.0642	1.9872	32.1904
GLYMA_01G228000	0.385855	0.0100516	8.92378e-06	4.48762e-06	0.40481	1.02779e-06	5.47295e-06	0.000286169
GLYMA_01G228200	1.26818	1.41794	1.08287	1.28665	0.933507	0.379138	1.45353	1.79453
GLYMA_01G228700	105.019	118.787	28.2749	13.305	10.0125	17.0779	7.57377	22.3295
GLYMA_01G229100	0.880211	1.14171	3.9927	3.86648	1.80015	4.97851	0.940331	2.25756
GLYMA_01G229200	0.897998	0.672817	1.05237	0.0416085	1.50533	1.43316	0.24207	1.17904
GLYMA_01G229300	0.52337	0.884152	0.489751	0.0538453	0.751472	0.754425	1.79396	0.540139
GLYMA_01G230200	2177.07	2399.87	920.696	180.932	1997.71	529.156	2032.96	1064.62
GLYMA_01G230300	13.603	11.1466	15.4258	3.21169	13.4084	15.5923	14.0101	12.1774
GLYMA_01G231500	0.520809	0.419326	1.10695	0.926223	0.835508	1.06687	0	0.660898
GLYMA_01G231800	4.95675	1.52909	0.211867	1.26227	1.85026	2.49985	1.93543	0.759941
GLYMA_01G231900	3.98342	4.32825	2.50899	1.67048	5.23638	1.97915	3.71399	6.85232
GLYMA_01G232400	1.73211	2.20222	0.296563	0.474184	2.48324	3.81002	1.52909	2.96703
GLYMA_01G232500	11.3194	6.58094	1.96505	3.47071	4.85343	2.60387	8.99597	2.23817
GLYMA_01G232800	2.13006	2.29414	1.03029	0.0455751	2.55331	0.458519	2.20845	0
GLYMA_01G232900	0.999496	1.172	1.28691	2.57783	3.84053	2.03098	0.910557	0.542765
GLYMA_01G234000	2.40152	7.82382	26.2467	24.417	10.3235	19.1726	3.63773	24.5725
GLYMA_01G234500	1.03794	0.36019	0.694376	0.6332	1.00574	0.393932	4.42961	0.834703
GLYMA_01G234600	9.2208	12.6915	17.3734	9.14508	14.0924	18.6867	6.5284	14.7472
GLYMA_01G234700	20.662	24.4064	20.6503	21.9539	21.0476	19.2606	4.27144	27.052
GLYMA_01G234800	3.55611	7.87592	15.1296	0.38395	13.1134	24.3426	11.4629	18.5756
GLYMA_01G234900	0.212142	0.491662	3.43174	1.36823	0.747245	3.81611	0.330994	1.62128
GLYMA_01G235000	0.621732	0.784762	2.67672	0	1.66472	1.72966	1.07764	4.04572
GLYMA_01G235100	4.7413	17.6689	29.7487	0.241132	11.598	43.254	8.69697	23.7978
GLYMA_01G235300	1.26302	1.92011	4.82143	1.00557	1.66548	5.80781	0.734434	1.74387
GLYMA_01G235600	19.4386	12.4941	15.1707	86.0915	15.0703	28.5722	8.12215	9.16714
GLYMA_01G235900	12.1423	11.8273	8.45966	1.6489	9.24968	3.12308	12.227	10.886
GLYMA_01G236300	1.02281	0.57564	0.0210575	1.74771	0.694371	0.212305	4.36601	0.275125
GLYMA_01G236400	11.5203	12.3741	7.07683	1.0261	11.0311	2.48103	9.70806	8.87201
GLYMA_01G237900	11.7268	16.4408	10.6367	1.07405	11.3221	8.41935	12.0656	16.6821
GLYMA_01G238000	1.33973	2.65048	1.74719	0.834544	1.23869	0.478671	1.31032	3.40921
GLYMA_01G238500	0.523821	0.0875676	0.0279702	0.122057	0.217442	0.181455	0.448281	0.926646
GLYMA_01G238600	0.49561	0.211302	1.0587	11.0267	0.773152	2.51237	0.635834	1.60842
GLYMA_01G238800	0.413444	1.15086	2.53557	76.0813	0.982347	2.72709	0.0636565	1.37474
GLYMA_01G239300	6.01246	4.8779	7.68687	17.7843	13.9657	7.22389	3.3901	14.7032
GLYMA_01G239500	78.2573	75.3099	36.5635	19.9755	73.9768	17.1069	102.723	64.6504
GLYMA_01G239600	6.27947	7.22011	8.16944	63.6229	9.00118	13.1991	7.17063	10.4574
GLYMA_01G239900	12.8509	8.61432	2.37083	0.466606	6.35585	1.26969	12.5964	4.20368
GLYMA_01G240000	44.3756	29.7055	8.77897	22.8644	14.2921	6.52502	48.2143	29.6023
GLYMA_01G240500	4.425	4.21893	7.14765	18.3236	3.95639	7.27894	3.89754	11.6602
GLYMA_01G240700	1.09835	1.79292	0.267589	0	1.02955	0.153969	2.42678	0.790936
GLYMA_01G241200	4.28326	11.2703	16.3723	72.1366	5.2558	7.11921	4.28694	23.4641
GLYMA_01G241400	0.800084	0.417817	2.37376	26.8612	0.952807	2.69563	0.471977	4.68694
GLYMA_01G241600	9.15978	16.3066	21.7459	14.5364	7.43968	12.0617	7.74357	12.0111
GLYMA_01G241700	3.15365	2.59166	25.8251	16.7901	6.87012	36.5242	2.14988	13.8477
GLYMA_01G241800	0	0	0.365925	5.93119	0	0.73936	0	0
GLYMA_01G242000	143.715	161.112	676.83	567.252	206.619	677.864	135.53	425.819
GLYMA_01G242400	3.16909	4.57445	3.76866	0.344896	4.07107	2.72778	3.40528	5.04678
GLYMA_01G243000	2.69314	2.2945	4.32458e-05	9.86168e-07	1.81005	1.16291	2.49887	4.37342
GLYMA_01G243100	6.98034	5.36826	2.17916	0.373598	3.72345	1.04833	6.30251	3.2793
GLYMA_01G243400	130.981	30.4676	2.47984	0.157472	96.6792	0.352258	147.671	49.7248
GLYMA_01G244300	1.92635	1.7931	1.01179	4.90791	2.04557	0.602349	2.50151	2.62232
GLYMA_01G244500	15.1282	7.42779	6.43706	3.87782	8.37478	3.96504	16.305	3.92284
GLYMA_01G245100	11.8755	8.6597	2.15713	1.16682	6.51256	0.641648	12.5353	2.47444
GLYMA_02G000200	0.476834	0.900607	0.631031	1.0589	0.626589	2.34984	1.50166	0.626652
GLYMA_02G000400	4.76475	6.03951	13.2141	39.2994	5.80706	13.2012	2.46717	7.08231
GLYMA_02G000500	8.55937	6.09424	1.70009	1.5391	2.46089	1.48203	7.91198	7.2482
GLYMA_02G000600	11.0623	6.82378	2.04931	4.64186	7.2465	1.02721	14.7536	2.28802
GLYMA_02G000700	1.69819	0.654287	0.0474865	0	0.65792	0	5.16178	0.14549
GLYMA_02G001000	0.905259	0.422599	1.55083	0.200271	1.27398	2.02749	0.576172	0.389757
GLYMA_02G001100	14.3096	4.8268	1.10712	0.0582993	7.02196	1.46121	0.757536	0.237739
GLYMA_02G001700	64.9596	99.0994	103.203	54.1208	54.5959	103.801	37.535	43.3872
GLYMA_02G001800	6.00077	4.55402	24.0247	41.7831	12.1368	23.7879	4.01968	31.656
GLYMA_02G002000	3.59657	3.6197	0.102005	0	1.94546	0	2.66546	1.085
GLYMA_02G002500	10.21	9.87441	1.08697	0.808293	4.10568	1.36529	8.41345	2.13309
GLYMA_02G002800	80.1409	68.8084	20.6081	25.4788	41.8337	15.0547	68.8145	49.0972
GLYMA_02G002900	13.6425	7.48141	4.2303	0.0370085	7.73761	4.65567	12.252	5.04751
GLYMA_02G003100	3.19735	1.71285	0.865451	3.7926	1.70525	0.424486	3.55878	1.16332
GLYMA_02G003600	0.0292712	0	0.199205	0	0.0560002	0.547015	0.0318543	0
GLYMA_02G003700	0	0	0.572174	2.53346	0.0380167	1.96904	0	0.0314057
GLYMA_02G003800	0.565258	0.261982	0.0472064	0.105425	0.390641	0	0.859137	0.0354278
GLYMA_02G004100	44.2273	44.272	21.9345	27.4927	19.545	17.1328	45.1589	42.8851
GLYMA_02G004500	1.40716	0.13427	0	0	0.456557	0	2.61309	0
GLYMA_02G005400	0.428035	0.251443	0.229901	0	1.41642	0.0575678	1.5094	0.257794
GLYMA_02G005500	277.737	188.015	35.2957	2.29944	122.667	23.0092	261.038	48.2981
GLYMA_02G006100	616.779	1.19523	10.0597	0.212052	130.952	0	396.725	0.112835
GLYMA_02G007100	0.0593743	0.0225493	0	1.95234	0.103377	0	0.256438	0.0117372
GLYMA_02G007600	2.52984	1.76874	2.33903	0.633188	2.29094	1.46005	3.32773	1.41807
GLYMA_02G007700	4.60193	8.07147	18.1263	32.674	7.29333	14.7429	8.79634	21.8761
GLYMA_02G008000	14.7579	16.0463	25.4922	254.291	19.0972	63.2435	14.8873	22.8942
GLYMA_02G008100	1.3787	0.647054	0.197393	0	0.954945	0.261432	2.74457	0.522374
GLYMA_02G008400	0.663835	0	1.21364	7.57874	0.385002	0.137197	0.0349781	0
GLYMA_02G008500	13.7298	12.4367	6.72648	1.10259	9.1541	5.24363	10.3569	6.1398
GLYMA_02G008800	57.8813	102.297	199.164	426.303	84.756	238.993	47.0729	161.118
GLYMA_02G009300	0.554024	0.41122	0.0733806	0	0.131313	0	5.57108	0.0817584
GLYMA_02G009500	2.66856	1.40295	3.60927	33.1831	1.09155	0.85372	3.29159	4.03787
GLYMA_02G010900	5.90395	9.88228	19.2369	21.8315	8.85889	32.9539	6.91541	16.7398
GLYMA_02G011200	2.37711	0.902831	0.164184	1.68823	0.685045	0.112529	2.1905	0.504108
GLYMA_02G011300	4.32266	4.65217	2.35516	0.560153	2.77979	0.946958	3.04751	2.41758
GLYMA_02G011400	3.43658	2.66195	1.11349	0.41212	2.50252	0.539126	2.93564	2.57417
GLYMA_02G011600	2.26698	3.92893	3.86683	0.291595	2.53932	3.43896	3.05985	2.65991
GLYMA_02G011800	26.3878	25.6392	32.9929	7.13674	29.2055	40.5406	24.0486	17.8804
GLYMA_02G011900	6.66615	9.22391	43.362	9.06921	10.7529	63.6685	6.55251	9.63809
GLYMA_02G012300	4.4752	2.56351	1.12413	1.9455	1.50415	1.16563	4.62011	1.57928
GLYMA_02G012500	0.0631768	0	0.696971	6.29093	0.45011	1.27984	0	0.771455
GLYMA_02G012600	2.2085	0.250014	0.560341	1.44027	12.7095	0.786559	0.440571	0.638342
GLYMA_02G013000	0.73826	1.93567	37.4279	370.228	1.18348	68.1099	1.65165	4.59203
GLYMA_02G013100	1.84027	17.1529	35.703	47.0387	17.0908	50.5241	2.56972	18.2429
GLYMA_02G013400	15.0632	2.67101	0.135212	0.201717	1.66121	0	20.7444	0.0523833
GLYMA_02G013500	1.4698	0.492498	0.345948	3.99672	1.0115	0.209774	2.46778	0.349458
GLYMA_02G013700	2.38694	1.92599	3.8516	24.757	2.59769	5.9649	1.93913	3.2874
GLYMA_02G013900	0.202518	0	0	1.18708	0	0	0.0442211	0
GLYMA_02G014800	6.83614	11.2366	17.6861	16.072	6.90233	22.1985	6.14895	14.621
GLYMA_02G015100	1.40615	3.03669	6.78065	14.2335	4.15295	5.77187	1.57623	3.2488
GLYMA_02G015200	2.75628	2.06664	12.1944	49.68	4.73824	16.1203	1.43124	11.8198
GLYMA_02G015300	2.43214	2.14936	9.17275	28.4845	3.72136	10.4694	2.43211	8.17228
GLYMA_02G016100	26.0239	27.5217	6.14193	14.1188	3.04434	5.33401	29.2878	4.32849
GLYMA_02G016900	38.4254	41.1097	30.3619	2.96614	35.3519	20.0734	35.0785	29.628
GLYMA_02G017000	5.94607	11.0045	20.5234	15.2852	7.9761	22.1426	5.52037	24.6842
GLYMA_02G017100	53.5413	20.3227	69.8489	19.7679	34.9039	117.438	16.9858	24.3259
GLYMA_02G017200	1.59498	5.62674	21.2892	37.6374	5.21836	32.9146	2.83961	16.9486
GLYMA_02G017600	0.532231	0.282149	0.670657	4.09891	0.467764	0.10879	1.43202	1.15557
GLYMA_02G017800	42.204	32.2331	15.3947	16.4094	21.1572	12.4108	45.817	28.5235
GLYMA_02G018500	4.70534	5.44456	3.68246	19.7888	2.48371	3.51274	4.45893	3.91157
GLYMA_02G018600	0.785987	0.504775	1.09111	14.188	0.652785	1.32785	1.02966	1.39676
GLYMA_02G018700	13.0079	20.0746	13.5929	2.52753	22.3745	20.698	7.73034	17.6456
GLYMA_02G018800	4.50453	7.23147	18.9805	29.9494	4.25321	35.9005	3.37992	22.077
GLYMA_02G019100	3.71703	2.28891	3.21155	0.0429478	1.73755	3.80283	2.98295	2.2986
GLYMA_02G019300	1.41884	0.617537	0.116652	0.0854886	0.576466	0.0388209	0.910956	0.0651581
GLYMA_02G019600	3.73162	1.27931	2.92686	0.085608	8.15068	3.56906	6.28319	6.95771
GLYMA_02G019700	1.92543	3.33686	2.19458	0.637102	2.56246	2.60011	2.99295	1.66853
GLYMA_02G020000	144.011	99.5033	36.6665	1.20625	77.0765	63.6898	83.6213	53.7535
GLYMA_02G020900	0	0	0.0721078	12.3689	0.127166	0.214219	0	0.369209
GLYMA_02G022000	44.4652	88.0862	201.237	221.416	59.0461	221.507	38.2263	104.556
GLYMA_02G022100	0.0273248	0.0329838	0.849867	3.54585	0.161855	0.234873	0.0287981	0.359122
GLYMA_02G022200	0.0403766	0.119319	3.6851	15.4917	0.171508	4.24866	0.171804	0.41711
GLYMA_02G022300	5.69434	1.83469	0.963115	0.195661	4.65192	1.43982	4.77521	0.391689
GLYMA_02G023100	9.43583	15.6861	0	0	0.314819	0	5.28531	3.00346
GLYMA_02G023500	2.08166	4.75687	17.8458	3.24352	5.41953	25.2037	1.58585	5.35155
GLYMA_02G023800	3.31281	0.265753	0.578309	0.960332	0.60507	1.84964	1.80019	1.45899
GLYMA_02G024200	1.84988	0.508638	2.32178	39.5993	1.83603	5.89287	0.814692	2.21515
GLYMA_02G024400	11.1973	6.40557	4.5341	5.44203	6.11019	1.46992	9.09099	8.22142
GLYMA_02G024900	0.56932	0.296456	0.34549	0	0.40445	1.73875	0.535654	0.0909503
GLYMA_02G025000	46.0279	30.5917	4.35591	19.0281	26.4372	3.06593	41.5438	10.6047
GLYMA_02G025200	1.01425	1.86892	6.31745	2.97955	2.03654	23.9313	0.928984	1.52221
GLYMA_02G025500	11.8629	10.1247	8.30657	0.355857	12.2329	5.53203	13.9072	7.54309
GLYMA_02G025700	2.70021	1.06337	0.141051	0	0.469247	0.142307	3.0796	0.22177
GLYMA_02G026300	144.169	161.376	61.7722	23.3127	82.4394	30.8778	131.444	93.3852
GLYMA_02G026400	6.19732	6.02361	0.617951	0.129011	2.91761	0.363033	6.99193	0.919138
GLYMA_02G026500	2.62081	2.21294	5.42192	0.353007	2.71386	2.60256	3.37942	1.27272
GLYMA_02G026600	1.79293	0.944421	0.215225	0.712353	0.908314	0.118136	2.44053	0.645212
GLYMA_02G026900	5.45034	5.79429	15.9572	80.4944	8.08417	20.2232	2.82893	15.4617
GLYMA_02G027100	3.99982	1.18126	0.343861	0.645512	1.84241	0.210144	2.77345	0.633868
GLYMA_02G027400	7.42293	6.51787	6.23698	3.02337	10.9544	6.58965	15.5123	9.38192
GLYMA_02G029200	3.30556	1.10113	1.07801	1.68924	4.31975	5.27042	2.53835	0.852912
GLYMA_02G029900	0.184105	0.274776	0.142273	42.5018	0.303027	0.070556	0	0.385251
GLYMA_02G030800	1.03949	0	1.10391	16.6431	1.0268	2.96732	0.83047	0.545581
GLYMA_02G030900	5.23775	2.9422	2.47375	0.771635	3.88823	1.70694	7.58815	7.59791
GLYMA_02G031000	0.228604	0	0	0	0.0260807	0	0.692427	0
GLYMA_02G032100	4.76584	3.63288	3.41413	0.220253	5.15108	3.66089	3.03831	1.31445
GLYMA_02G032200	1.29415	1.53786	0.348918	0	1.90173	0.283405	1.67416	1.50678
GLYMA_02G032500	104.966	123.267	131.335	10.5808	133.614	154.827	84.8867	105.757
GLYMA_02G032700	1.76063	0.90551	0.101921	0.106949	0.577909	0.35318	1.50765	0.096821
GLYMA_02G033400	0.561269	0.0185879	0	0	0.134479	0	0.814297	0
GLYMA_02G033500	3.69493	8.2772	23.6044	6.80241	13.7677	29.4099	3.78125	13.831
GLYMA_02G033600	4.38792	13.1256	13.3702	14.9634	17.056	40.9729	3.23593	5.22548
GLYMA_02G033700	0.685742	1.508	0.142471	3.38004	0.750214	0.266367	0.292819	0.0974435
GLYMA_02G034000	2.37727	4.26339	73.6744	156.756	9.26277	100.771	0.894958	14.327
GLYMA_02G034100	0.975094	1.08909	1.72523	1.85904	1.49194	2.06569	0.802152	2.95757
GLYMA_02G034200	0.139847	0.124708	0.085212	8.5972	0.163049	0.108834	0.0980083	0.246442
GLYMA_02G034500	0.0144191	0.0342936	1.80948	7.70016	0.485982	1.34372	0.291143	0.715183
GLYMA_02G034700	10.5264	4.18669	0.786648	5.55719	2.46531	0.453691	14.7748	0.981145
GLYMA_02G035200	5.51131	10.1246	40.2891	154.767	15.4439	83.1971	3.61545	33.0035
GLYMA_02G035400	0.940521	0.369061	0	0	0	0	2.50514	0
GLYMA_02G036000	24.3798	13.6668	6.76823	11.9774	10.708	1.90497	22.4681	14.149
GLYMA_02G036400	11.064	10.6806	15.2367	32.104	24.3619	28.0562	6.656	8.21516
GLYMA_02G036500	25.702	24.0816	21.4367	1.58946	31.8982	22.7517	20.6512	12.683
GLYMA_02G036700	0.345208	0.279534	0.271587	0.0841075	0.770618	0.05575	0.464911	0.257147
GLYMA_02G037000	0.754676	0.527058	0.6263	1.67511	0.611393	1.49022	0.668595	3.22633
GLYMA_02G037100	6.83623	9.16929	9.46163	1.73042	10.6311	14.6129	5.10693	12.4109
GLYMA_02G037200	51.3542	86.1038	38.8539	0.338674	81.0731	96.3194	47.4618	29.2619
GLYMA_02G037500	8.67454	10.9934	33.1491	18.4445	20.1373	58.5653	12.4949	21.3653
GLYMA_02G037900	4.40526	4.5567	1.47267	0.118205	2.94644	2.60772	3.04503	4.24708
GLYMA_02G038000	2.0243	0.94636	1.73977	2.47553	1.30863	0.63746	2.42159	3.1836
GLYMA_02G038100	26.2452	27.4518	11.1971	1.45994	26.9725	9.7761	26.6237	18.4796
GLYMA_02G038400	2.54445	3.4042	9.78686	10.1259	4.04026	20.6459	3.99773	4.20436
GLYMA_02G038500	4.53344	4.21919	6.96633	0.840337	6.04499	6.63534	5.13095	7.35345
GLYMA_02G038800	30.6533	40.7573	62.5675	10.9598	26.0986	80.9642	22.2606	56.6761
GLYMA_02G039000	6.75036	19.8366	44.8953	3.55842	16.4163	51.8676	6.23547	38.144
GLYMA_02G039100	0.23014	0.578909	1.17397	0.372421	0.529723	1.49885	0.336734	0.700766
GLYMA_02G039400	2.48271	0.0458953	1.39427	3.77451	1.90112	1.92439	3.46203	0.429588
GLYMA_02G039700	33.6601	10.4277	3.04259	3.78974	11.2955	4.71163	33.1179	2.02012
GLYMA_02G040000	2.3998	2.47979	0.814116	0	1.62011	0.396182	2.14131	0.286745
GLYMA_02G040100	0.808647	0.597051	2.24066	7.89672	2.08186	4.83708	1.21908	3.26295
GLYMA_02G040400	15.136	1.65835	1.33146	0.591603	5.01774	0.647438	14.3653	5.5264
GLYMA_02G040500	8.17763	3.27141	1.03323	0.811317	4.0445	0.103034	8.33848	1.44346
GLYMA_02G040700	28.8723	20.3133	54.018	65.6439	15.9093	49.4647	29.4882	22.2181
GLYMA_02G041300	1.54657	7.0702	32.4983	8.17065	14.8544	47.3651	15.3878	3.81808
GLYMA_02G041900	4.45459	2.95984	0.26739	36.5524	2.32624	0.323355	5.00613	0.844183
GLYMA_02G042200	18.1164	39.4616	82.538	84.4823	41.9789	96.5854	24.9452	38.118
GLYMA_02G042300	0.0268846	0.0667881	2.36104	1.45222	1.08325	3.09184	0	0.412212
GLYMA_02G042500	604.702	1220.75	2978.48	7014.85	1131.23	2381.62	153.388	4492.73
GLYMA_02G043000	0	0	0.262611	1.37723	0.00940484	0.545477	0	0
GLYMA_02G043300	14.0809	17.6309	0.686549	0	9.71208	0.698002	33.8605	1.79083
GLYMA_02G043500	0.0897269	0.0374875	0.242172	2.15374	0.129542	0.322006	0.161427	0.059851
GLYMA_02G043900	5.06144e-05	0.596815	0.00016594	0.000280541	0.779767	0.000242215	7.48881e-05	0.000459816
GLYMA_02G044100	0	0	0.55454	3.25706	0.103789	0.211842	0.091405	0
GLYMA_02G044200	0.977008	2.38751	4.07098	0	3.3887	3.5597	0.835648	4.85322
GLYMA_02G044300	0.513765	0.919981	5.64302	9.60471	1.68475	7.7452	0.941651	0.452018
GLYMA_02G044500	1.20502	2.36827	0.6441	0.0474937	6.14155	0.586284	0.207986	0.951407
GLYMA_02G045000	3.97415	4.33067	2.03028	0.470408	3.67616	1.21792	5.97684	3.14173
GLYMA_02G045100	0.888958	1.07305	1.10185	0.0597018	1.05248	1.20426	0.931186	1.07643
GLYMA_02G045800	2.28963	3.36767	14.2507	9.78107	3.53867	25.653	2.07942	5.12849
GLYMA_02G046500	4.44837	23.0541	58.492	0	0	0	5.5065	41.9173
GLYMA_02G046600	0.431548	0.606022	0.225954	0	1.40209	1.12109	0.609534	0.866668
GLYMA_02G046800	0.198305	0.1337	3.34335	0.171421	0.445079	1.72506	0.437201	0.324578
GLYMA_02G047000	29.5125	38.8995	139.55	1.57981	110.473	65.2127	34.1398	95.9325
GLYMA_02G047200	0.176053	0.361469	0.870814	20.6964	0.164843	1.7301	0.0990577	0.134808
GLYMA_02G047300	1.61616	2.47808	1.70973	0.417203	2.23004	2.27281	2.47507	3.5745
GLYMA_02G047400	0.93319	0.952463	1.17975	0.337949	2.4518	2.34594	9.58117	4.99274
GLYMA_02G047600	4.25266	2.40645	0	0.351591	2.71703	0.076317	2.7199	1.54667
GLYMA_02G047700	1.84757	1.94115	1.27965	12.732	0.527521	0.995149	2.22277	0.702163
GLYMA_02G047800	47.3331	32.9072	14.6986	34.6684	20.1654	10.3707	52.5175	35.8626
GLYMA_02G048000	2.13397	12.0376	33.2136	169.301	5.61731	55.5143	3.39997	17.8918
GLYMA_02G048400	102.736	155.915	35.0339	36.5437	123.589	193.592	108.835	173.801
GLYMA_02G051400	4.20985	4.65762	7.70262	2.18866	5.43348	2.87415	2.07182	1.60472
GLYMA_02G051500	1.1583	1.1334	2.43293	0.359862	1.5099	0.850497	0.335471	1.01851
GLYMA_02G051600	0.73886	2.21945	9.0593	28.7504	1.96643	5.86513	0.193147	1.46681
GLYMA_02G051700	0.212935	0.151304	0	0.0781175	0.14079	0	0.753612	0.134931
GLYMA_02G051900	0.539965	1.41142	0.73748	0.855825	0.533119	3.11742	0.193352	1.58392
GLYMA_02G052000	0.656769	0.103958	125.656	195.862	3.75402	68.9846	0.135739	0.503443
GLYMA_02G052500	10.6357	8.71279	3.68419	4.99799	5.5737	1.35145	12.011	6.15727
GLYMA_02G053000	2.26379	0.876448	0.355695	1.04988	1.96879	0.390179	2.16774	0.732586
GLYMA_02G053100	0.682733	0.8212	0.0999844	0	0.45314	0.315216	0.235357	0
GLYMA_02G053800	7.02693	5.53445	2.75547	2.39381	6.19815	1.91807	2.3498	3.70329
GLYMA_02G054000	6.08961	12.3977	21.0002	3.67079	10.7879	13.9904	7.91748	13.3347
GLYMA_02G054500	2.27106	2.22449	1.46389	0.614596	3.16493	2.24332	2.59409	3.49965
GLYMA_02G055500	4.80935	5.0265	3.10667	0.525898	4.51631	2.76677	4.11069	3.79167
GLYMA_02G056400	1.40857	2.11344	0.351103	0	2.15919	0.172679	2.14555	3.07479
GLYMA_02G056900	3.23769	2.4783	3.23163	0.549753	2.916	2.15073	3.18145	5.29035
GLYMA_02G057100	1.94049	1.94783	2.52642	5.52037	2.40314	4.12684	2.36523	5.69955
GLYMA_02G057200	23.2217	9.29605	2.57452	0.69833	7.27705	1.07889	17.4398	2.65301
GLYMA_02G057300	0.112593	0	0.179532	2.31307	0.239407	0.834414	0.118068	0.204011
GLYMA_02G057400	8.91741	18.3455	38.2605	19.0774	40.1667	40.5634	15.533	22.9671
GLYMA_02G057600	2.14764	2.79308	8.90183	14.3968	7.51479	9.61939	4.01022	11.913
GLYMA_02G058000	0	0.0711311	0	1.74545	0	0	0	0
GLYMA_02G058700	0.18243	0.155592	0.810309	5.77704	0.559198	0.946788	1.43325	1.53124
GLYMA_02G058800	3.93272	3.92413	7.55304	33.7962	4.41085	11.7744	2.21975	14.31
GLYMA_02G058900	0	0	20.7647	0	1.44576	0.277697	0.0461734	0
GLYMA_02G059100	1.57618	1.43681	0.97375	0.166209	1.32747	1.09504	1.87229	0.364194
GLYMA_02G059200	1.75701	3.61702	103.085	171.144	12.8574	115.239	1.78781	46.1631
GLYMA_02G059500	0.23227	1.36957	7.3129	16.157	0.394548	1.37443	0.0252339	2.86918
GLYMA_02G060000	6.6715	5.55125	3.15288	3.20862	9.59285	1.99957	6.54097	6.09131
GLYMA_02G060600	0.0396028	0.245386	0.679142	6.4979	0.348114	1.06999	0.175084	0.428827
GLYMA_02G060700	1.50916	0.924524	0.246038	0.0994266	1.47268	0	2.34827	0.201742
GLYMA_02G061000	29.4649	50.4574	68.3316	37.0882	38.966	55.0278	24.7609	75.4783
GLYMA_02G061100	1.32419	2.99709	7.61688	1.23427	6.80014	19.814	1.24215	12.4396
GLYMA_02G061400	17.4152	11.349	4.72364	15.8761	9.99236	5.38428	0	0
GLYMA_02G061600	6.57629	23.301	35.6736	21.5736	14.0082	30.7158	4.99754	32.6349
GLYMA_02G061700	0.522789	0.0732787	0.631747	3.06004	0.486222	0.495836	0.510311	0.475248
GLYMA_02G062400	0.775497	0.437639	0.115852	2.80721	0.375596	0.0710617	1.23579	0.451972
GLYMA_02G062500	0.000135973	0.000159417	0.000216731	0.000337055	0.000123861	0.372723	0.000154847	9.21842e-05
GLYMA_02G062900	7.41888	2.07646	0.322879	0.0661058	3.25619	0.433504	11.01	0.162877
GLYMA_02G064700	0.461238	0.20881	0	0	0.663009	0.0405653	0.807926	1.7369
GLYMA_02G064800	17.3653	13.6974	6.52981	0.0929115	13.0245	3.517	17.402	6.96786
GLYMA_02G065000	0.37741	0.327476	0.307977	0.462998	0.345242	0.122569	0.529297	2.17759
GLYMA_02G065600	2.53127	2.93997	3.72252	0.729275	5.38712	2.37694	4.4927	3.26234
GLYMA_02G066000	42.874	35.1753	31.438	4.97183	36.9663	24.6983	34.037	23.4408
GLYMA_02G066100	11.0143	5.12854	1.33155	0.401784	4.74106	0.452931	9.76265	1.6303
GLYMA_02G067100	2.49128	2.57815	1.01141	3.27069	2.2148	0.480183	1.50108	0.868485
GLYMA_02G067300	19.8385	20.2973	7.48863	0.400642	11.9518	2.80071	12.2964	7.50031
GLYMA_02G067400	218.324	256.482	71.6519	109.136	95.6117	87.8741	196.552	281.89
GLYMA_02G068100	3.38142	4.15755	0.108743	0	2.849	0.111695	6.9549	5.62719
GLYMA_02G069400	15.8187	28.0522	19.0448	2.06631	13.0491	0	4.68012	21.1563
GLYMA_02G070000	10.8305	2.00794	2.38606	0.521396	9.52552	3.25629	4.31879	2.45411
GLYMA_02G070100	6.12611	7.03921	2.45219	1.27876	4.00905	1.69164	6.09856	2.00571
GLYMA_02G070300	13.0476	8.32784	3.36453	0	14.7221	1.02215	27.0883	12.5359
GLYMA_02G070600	0.0686358	0.0269681	2.24859	11.6867	2.54214	37.5759	0.513863	1.08322
GLYMA_02G071700	0.853032	1.79429	8.86871	27.7373	1.00835	6.2965	1.28721	1.57366
GLYMA_02G071900	21.6893	16.5507	5.48062	7.51202	16.6323	4.60062	25.3563	7.88567
GLYMA_02G072500	6.99591	7.63161	7.08122	1.05158	3.66576	5.02501	8.03006	2.92731
GLYMA_02G072600	5.22277	4.21466	7.27543	5.40639	7.18823	13.0243	5.70435	4.45891
GLYMA_02G072800	0.158137	0.287364	0.252918	0.539188	0.107184	1.13909	0.168604	0.108826
GLYMA_02G073000	4.8009	5.12054	5.68137	0.838787	4.73315	2.74529	4.72361	6.23078
GLYMA_02G073200	0.251228	0.188458	1.08565	0.218522	0.414974	1.94061	2.52109	0.371318
GLYMA_02G073600	45.3889	64.5622	521.004	3.61231	163.114	18.9965	60.9487	41.3968
GLYMA_02G073900	1.08704	0.839958	0.00850535	0.767002	0.311718	0.16396	1.27808	0.217531
GLYMA_02G074000	11.7458	9.83351	1.6565	0.0495874	4.79727	2.32184	10.075	8.80573
GLYMA_02G074400	1.49781	2.04051	0	0	0.973318	0.257185	0.492869	0.526263
GLYMA_02G074600	2.02077	0.623793	0.165339	0	0.641732	0.0840046	3.16643	1.96117
GLYMA_02G075000	13.1185	8.63084	131.901	2.93534	42.9672	21.7917	8.82107	44.1316
GLYMA_02G075100	1.69254	2.00963	3.48543	5.06435	3.23615	5.91878	1.20046	1.92162
GLYMA_02G075300	0.585317	0.56207	0	0	0.624802	0.592534	0.657961	0.301713
GLYMA_02G075700	0.908332	1.04527	2.47593	2.07316	1.92631	2.31751	0.493522	2.28868
GLYMA_02G076100	3.74898	1.4434	0.826594	0.203251	1.3575	0.502667	3.96261	2.00109
GLYMA_02G076200	0.745743	0.952953	4.27402998664518e-316	0.0558715	0.682564	0.976405	0.568917	2.19895
GLYMA_02G076300	49.1216	69.2796	3.81314	3.25351	19.2161	39.0571	44.7371	30.1145
GLYMA_02G076600	130.066	162.827	544.058	1080.51	258.028	477.887	64.4251	698.663
GLYMA_02G076700	7.10069	7.78591	2.10153	2.80889	2.53385	1.9267	5.23581	5.44162
GLYMA_02G077600	3.07987	8.6016	5.42967	0.0954879	9.30932	8.89579	1.43795	3.80863
GLYMA_02G077700	2.75072	2.07667	0.819792	3.76258	2.06222	0.468383	2.3378	1.67366
GLYMA_02G077800	3.87163	0	0.691128	0	2.62181	0	28.9132	1.09359
GLYMA_02G078100	4.43205	4.19347	2.7339	10.7989	3.69473	2.1494	5.056	3.59657
GLYMA_02G078800	0.89352	0.464429	1.6	2.70064	1.88928	5.28385	1.23095	4.83979
GLYMA_02G078900	0	0.0103993	0.057518	3.87672	0.00838164	0	0	0
GLYMA_02G079300	8.00345	9.30634	5.18228	1.9845	6.69339	2.222	7.44101	4.91881
GLYMA_02G079900	8.32627	9.72515	7.91185	1.36145	8.32609	6.97045	7.69633	6.60602
GLYMA_02G080200	0.522701	2.15068	12.0309	76.7803	3.40217	10.0195	0.850381	10.1273
GLYMA_02G080300	1.16865	1.19724	1.51415	2.3949	1.63732	1.41047	1.52928	3.899
GLYMA_02G080700	0.00922047	0.0451455	0.0435778	0.605184	0.068303	0.0739301	0.0812605	0.0988328
GLYMA_02G080900	4.59067	5.66279	1.02822	0.415176	4.03352	0.417711	5.51464	3.11606
GLYMA_02G081000	4.21949	5.62644	12.018	9.45551	7.66101	14.8883	3.89379	11.7106
GLYMA_02G081100	22.1625	14.3788	37.4579	2.84336	17.8458	29.625	14.3277	9.33021
GLYMA_02G081200	29.6456	30.2974	13.2863	3.28823	28.5296	33.0329	28.4692	25.1364
GLYMA_02G081300	0.0879496	0.235086	0.279411	0.407784	0.463113	1.50736	0.0681511	0.23677
GLYMA_02G081500	5.06121	6.32958	3.07984	0.467312	3.51329	2.18216	4.76747	1.96217
GLYMA_02G082500	44.1495	90.7791	104.208	87.9459	55.8362	104.369	21.3895	0.92714
GLYMA_02G082800	28.0606	40.9925	39.5684	6.4142	39.1871	42.946	26.0694	43.2753
GLYMA_02G083100	0.937693	1.18641	1.26438	6.03778	0.822613	3.5396	3.01907	3.20023
GLYMA_02G083200	0.750748	0.429841	1.14738	0	0.506379	0.589246	1.56761	0.745029
GLYMA_02G083900	4.78915	3.4272	3.80701	20.0567	3.02202	5.13768	4.08741	6.61357
GLYMA_02G084100	1.34174	0.363649	0.541899	0.804748	0.80685	0.485758	1.67936	0.599258
GLYMA_02G084400	22.918	33.5309	167.687	48.225	44.5602	38.0666	27.8817	44.953
GLYMA_02G084800	11.5797	0.392371	3.3956	0	15.3577	0	28.9555	3.68735
GLYMA_02G085500	19.794	17.0248	9.41843	3.60063	16.78	4.69319	19.8348	11.2196
GLYMA_02G085600	2.32051	1.1544	0.164913	0.0519246	2.13247	0.0169114	3.21209	0.189604
GLYMA_02G085900	3.33061	3.20314	2.12417	0.368118	2.58766	1.31961	3.20645	2.58628
GLYMA_02G086100	7.02569	6.53497	0.335124	0.0673385	2.57994	0.0928119	11.2976	1.83862
GLYMA_02G086500	0.0390084	0	0.0819336	7.54736	0.0598483	0.0254654	0.0325802	0.155747
GLYMA_02G086600	4.01396	3.41792	2.09469	0	3.72726	0.937388	4.77267	1.72653
GLYMA_02G087000	0.484694	0.0776919	0.0340027	0.193836	0.265992	0.0259623	0.804465	0.0676086
GLYMA_02G087700	2.62366	2.49827	0.64677	0.217141	1.669	0.133604	2.70547	1.50177
GLYMA_02G087800	0.580364	1.06322	2.22817	0.0975059	1.77746	3.12021	0.247343	1.26368
GLYMA_02G087900	0.472971	0.3202	0	1.31092	0.932258	0.0833279	1.07371	0.138567
GLYMA_02G088200	1.59581	3.85585	5.75927	0.661318	3.71368	7.03043	2.12565	3.68147
GLYMA_02G088800	5.73219	2.9854	10.1472	3.19841	5.3839	6.9405	4.65071	7.70783
GLYMA_02G089100	0.457879	0.73877	1.16474	4.62764	1.2007	0.899974	0.460749	3.46765
GLYMA_02G089800	0.0573656	0.0766201	0.498215	1.42751	0.204824	0.752598	0.149727	1.68042
GLYMA_02G090100	13.0486	5.39961	0.604572	0	4.84252	0.0856642	8.31719	0.98573
GLYMA_02G090600	0	0	0.0844053	0	0.796581	0	1.1213	0.602575
GLYMA_02G090800	0.150267	0.0644913	0.848327	2.70316	0.153615	0.810906	0.114504	0.550261
GLYMA_02G090900	0	0	0.678943	6.11709	0	0.0792156	0.255565	0.053987
GLYMA_02G091400	0.0302869	0	0	0	0.0292144	0	0.0328234	1.71211
GLYMA_02G091600	5.17001	2.43625	0.274702	0	1.55523	0.0460988	2.94856	0.657072
GLYMA_02G091900	114.791	124.055	60.7946	10.6969	68.7599	26.3557	110.445	100.659
GLYMA_02G092300	2.63812	7.40349	1.48522	0.139105	1.20001	0.826357	4.81506	1.11473
GLYMA_02G092700	1.78742	2.95539	1.94376	0	1.48376	1.10396	4.26009	1.58081
GLYMA_02G093000	3.93159	3.82863	4.35032	0.85222	4.20676	4.52853	3.76196	4.85485
GLYMA_02G093200	0.682052	0.991369	3.48599e-05	1.43963	5.08836e-06	1.08195e-05	7.0881e-05	1.83176e-05
GLYMA_02G093700	0.334257	0.121241	0	0.17045	0.851763	0	2.74213	0.203834
GLYMA_02G094400	16.0728	18.5826	17.0054	2.40467	20.3336	40.9463	15.8087	10.7225
GLYMA_02G094500	0.106272	1.16931	3.35031	4.53302	1.47328	16.9486	0.114494	1.97411
GLYMA_02G094600	1.22948	1.76075	7.67497	12.5406	2.75617	10.8088	0.60086	6.42281
GLYMA_02G095200	8.08245	15.4385	20.5562	3.67961	11.6654	19.0433	10.2688	17.297
GLYMA_02G095300	0.72681	0.885667	5.73467	1.21227	3.38599	5.2921	2.40573	3.44396
GLYMA_02G095400	30.014	50.0438	163.689	171.427	43.3562	218.079	24.3886	48.1498
GLYMA_02G095600	0.824068	0.256245	0	0.836806	0.900972	0	1.22442	0.0396853
GLYMA_02G096000	24.6935	19.7635	10.4465	6.57095	17.0295	3.76033	25.5474	16.0373
GLYMA_02G096600	2.03451	1.85422	6.49166	4.60636	1.99147	4.43902	1.54147	5.25257
GLYMA_02G096700	6.52667	1.79288	0	0.161807	3.06634	0.0598475	6.6359	0
GLYMA_02G096900	0.907391	0.320482	0	0.200656	1.5246	0	0.772955	0.0361146
GLYMA_02G097000	7.79068	4.09182	1.60717	6.14023	4.16873	0.898619	7.66482	3.44301
GLYMA_02G097700	0.826364	0.827307	0.123095	0	0.307243	0.016667	0.903946	0.0562959
GLYMA_02G097900	2.05469	2.03555	0.0938411	0	0.621249	0.0632252	3.534	0.421468
GLYMA_02G098000	0.0282502	0	0.503781	3.49864	0.425506	0.679672	0.0882792	0.242803
GLYMA_02G098600	5.16802	3.83878	3.54135	0.130365	4.04394	0.892929	13.6371	7.54067
GLYMA_02G098800	7.38679	13.1528	38.3679	19.5577	19.0114	40.1423	10.9454	19.2165
GLYMA_02G099200	4.26136	3.4912	0.904457	0.598871	0.814993	0.0693023	2.10217	0.332618
GLYMA_02G099300	3.45737	3.15986	1.63064	0.63455	2.60205	0.727639	3.73965	1.81626
GLYMA_02G099500	0.725995	0.161136	0	1.20172	0.330072	0.114256	1.03624	0.920367
GLYMA_02G099700	16.5708	12.6775	6.02825	3.38101	23.537	6.56553	18.9578	12.0571
GLYMA_02G099900	20.467	18.3979	3.78177	3.19902	8.26623	1.8942	18.2549	7.75276
GLYMA_02G100000	0.834741	2.24273	15.7691	53.5841	6.17033	40.1847	0.376189	6.73195
GLYMA_02G100100	2.00042	0.940783	3.53954	0	4.57551	0.227405	1.62104	2.42295
GLYMA_02G100200	1.83549	1.71396	0.40809	0.361318	2.88914	0.857911	1.81644	1.65922
GLYMA_02G100300	0.365469	0.253883	3.25707	41.9575	1.11168	7.49702	0.0213043	2.58565
GLYMA_02G100400	0.417611	0.283643	1.77551	6.05636	0.683678	2.94445	0.117761	1.11438
GLYMA_02G100800	0.536635	0.272152	0.265467	2.34558	0.137752	0	0.848948	0
GLYMA_02G101300	43.4644	56.5506	33.2508	2.10369	38.7712	33.7572	37.5825	58.1986
GLYMA_02G101400	0	0.0620266	34.7499	49.1987	0.0506188	13.5615	0	0.636907
GLYMA_02G102600	1.28004	0.260716	0.0218103	2.36298	0.129113	0.33617	1.15904	0.627241
GLYMA_02G102800	0.487113	1.41175	5.62938	131.972	10.8819	146.19	0.593349	37.3832
GLYMA_02G103500	11.6944	5.9371	2.75471	0.155414	10.7715	3.63208	5.79937	3.29535
GLYMA_02G103600	152.284	142.645	44.6091	60.3143	85.2683	27.9817	145.612	147.026
GLYMA_02G103700	0.672705	0.386797	0.295348	0.39753	1.17457	0.120166	1.21496	0.753725
GLYMA_02G104000	0	0	0	0.167104	0.487222	0.156002	0	0
GLYMA_02G104300	0.0457603	0	0.077825	41.42	0.283074	0.942188	0.0327684	0.17836
GLYMA_02G104600	0.0538704	0.0217744	0.158245	0.669324	0.800813	0.39828	0.0772357	0.09307
GLYMA_02G105100	12.726	17.2658	1.72244	0.105764	18.8423	9.25986	14.6234	2.6258
GLYMA_02G105400	0.0302272	0	0.109838	2.37542	0.0877348	0.202298	0.283338	0.326064
GLYMA_02G105500	22.4569	24.5332	12.2746	0.178867	15.3947	11.3468	27.3222	10.9533
GLYMA_02G105900	3.68004	6.04247	21.6356	4.01651	7.32919	33.018	2.9146	10.5399
GLYMA_02G106000	3.22912	5.56774	2.62745	5.08902	3.77278	2.28469	3.48768	10.0875
GLYMA_02G106300	0.696144	0.61995	0.180702	0	0.529747	0.00036916	0.707281	0.185935
GLYMA_02G106600	1.96777	0.717542	0.0490958	7.83696	1.20037	0	2.07891	0.142832
GLYMA_02G107200	7.39546	8.0321	2.52507	0.344128	7.13185	0.373489	7.83963	13.7492
GLYMA_02G107300	0.259416	0.196531	0.993681	2.05723	0.650825	1.6761	0.31516	0.627423
GLYMA_02G107800	0.534754	1.07461	4.32228	0.159397	1.69274	1.51097	0.358217	0.578796
GLYMA_02G107900	5.30143	2.89243	4.5197	0.943826	3.30994	3.4406	10.6975	2.57476
GLYMA_02G108000	2.612	21.0041	119.261	147.157	14.017	240.44	5.10043	30.7611
GLYMA_02G108100	1.59929	1.70159	3.21288	5.34779	1.98315	3.36916	1.42092	4.09105
GLYMA_02G108500	3.80545	3.15467	0.0509246	0	0.462443	0	8.72408	0.187367
GLYMA_02G108900	2.13529	0.969694	0.687121	3.89721	1.39685	0.694488	2.35279	0.711199
GLYMA_02G109100	127.766	131.667	27.4491	0.0704858	65.6265	4.30031	125.52	17.7769
GLYMA_02G109700	1.16161	3.26488	12.7675	29.8722	4.0085	18.4605	1.25433	11.9811
GLYMA_02G109800	21.8271	53.4241	219.721	1201.75	76.2838	420.73	12.2915	97.5288
GLYMA_02G110300	0.543188	0.526339	0.403072	1.56887	0.890379	0.593267	1.27107	0.223363
GLYMA_02G110600	0	0.638538	2.94067	36.3905	0.0567438	1.75845	0	0.406747
GLYMA_02G110800	0.940731	1.67266	4.93363	11.287	2.26065	8.93912	1.54609	4.29939
GLYMA_02G111100	48.4848	81.4944	314.806	2756.13	128.548	455.007	60.8842	341.373
GLYMA_02G111300	4.96817	8.23652	40.5331	204.732	9.80257	67.3997	5.3939	22.6588
GLYMA_02G111600	3.63518	1.94095	0.445943	0.0515301	2.31907	0.0346992	3.83003	0.357934
GLYMA_02G111700	3.40279	5.85372	8.58954	7.65266	2.72278	5.7085	1.70681	7.71805
GLYMA_02G111800	19.3869	26.0178	13.9794	2.05474	17.1971	6.24389	18.2687	15.2073
GLYMA_02G111900	5.21778	4.07898	4.98806	23.5298	2.61743	4.83373	2.90302	2.63997
GLYMA_02G112000	1.33909	0.191927	0.0512588	0.603058	0.429972	0.0523317	1.95911	0.30021
GLYMA_02G112400	13.024	23.0747	52.5719	146.45	19.5806	107.769	11.1489	80.4419
GLYMA_02G112900	20.4249	5.87293	0.837996	0	4.95259	0.0611259	26.582	1.71551
GLYMA_02G113000	1.66863	1.95241	1.02029	0.0928306	1.02094	1.57083	1.04537	1.46417
GLYMA_02G113100	3.02875	2.95707	6.83755	18.2438	5.61191	8.24456	2.37698	11.5282
GLYMA_02G113800	4.3052	5.13929	15.0948	19.982	9.90482	11.861	3.25852	27.979
GLYMA_02G113900	0.725662	1.10067	3.28968	3.17949	5.82638	2.01008	8.29673	4.53356
GLYMA_02G114000	2.97778	1.8955	0.559887	0.396021	1.5188	0.464179	2.60858	2.53359
GLYMA_02G114100	4.16822	2.83752	17.3352	1.8341	11.3957	26.9014	2.61206	11.0956
GLYMA_02G114200	0.394286	0.228679	0.754769	0.54353	0.621955	0.986611	0.417768	1.12708
GLYMA_02G114800	38.4926	27.9371	15.1403	2.67047	28.731	16.4639	39.2925	10.91
GLYMA_02G115300	0.854918	0.643942	0.49143	3.15337e-05	0.814154	0.624492	1.20865	0.92187
GLYMA_02G115500	7.44399	9.28596	2.17867	0.218112	2.199	3.15103	1.68524	5.69868
GLYMA_02G115600	1.7217	0.706936	0.112233	0.0348787	0.37546	0.0705154	1.48596	0.484215
GLYMA_02G116100	26.8693	9.68791	9.71868	30.6902	6.94921	7.02999	19.7176	15.3249
GLYMA_02G116300	2.86479	2.93854	34.9463	15.3481	9.01882	37.8868	1.58247	2.80464
GLYMA_02G116600	1.96644	2.20613	1.36922	0	1.88524	1.10741	2.30229	1.14138
GLYMA_02G116700	2.64222	2.14376	2.90365	2.63158	2.5609	2.05404	1.70856	2.04099
GLYMA_02G116900	7.42064	15.3197	0.186391	0	0.110176	0.187031	0	13.1839
GLYMA_02G117000	0.400437	0.436289	1.37993	0.0735697	0.499122	0.788541	0.296561	0.101368
GLYMA_02G119600	0.612727	0.0223454	0.157816	0.0953841	0.784184	0.0314726	0.0391115	0.0235152
GLYMA_02G120100	2.11074	0.860451	0.309163	0.662334	1.61675	0.16297	1.50256	0.524569
GLYMA_02G120200	70.0407	129.619	307.277	914.18	96.9581	529.807	32.9019	313.217
GLYMA_02G120800	0.0349892	0.241497	0.0990108	0.0421817	0.116959	0.101665	0.140904	0
GLYMA_02G121300	0.677259	1.74427	0.721482	1.135	1.77996	0.343865	0.886538	1.55855
GLYMA_02G122500	1.17993	1.58338	0.259783	1.22474	1.59115	0.99966	2.27288	1.07823
GLYMA_02G122700	1.7981	0.42407	0.2844	0.0846989	0.604302	0.114945	1.70271	0.212232
GLYMA_02G123100	7.13725	8.81799	2.7335	2.5664	7.70307	1.84868	9.18553	8.23026
GLYMA_02G123700	3.67936e-05	1.69817e-05	3.69244e-05	0.629722	1.55596e-05	0.449584	4.68568e-05	0.880346
GLYMA_02G124100	44.3766	56.0021	49.9824	3.89279	59.3138	79.7508	46.477	29.0744
GLYMA_02G124500	10.7207	5.28829	6.37629	23.2079	8.91719	7.26931	10.9692	6.66017
GLYMA_02G124600	0.378045	0.287638	0.257857	0	0.249608	0.225231	0.398888	0.376369
GLYMA_02G125100	4.60574	16.258	68.4509	85.1721	18.2621	115.545	1.72721	26.9205
GLYMA_02G125600	0.53242	0.346154	0.626986	34.2691	0.400575	0.660713	1.7763	0.347668
GLYMA_02G125900	3.36026	1.22962	0.2185	0	0.0648707	0	3.96234	0.583916
GLYMA_02G126100	4.27124	3.92305	0.138885	0	3.34169	0.260479	4.71077	0.224499
GLYMA_02G126300	0	0.062889	0.100236	1.65915	0.0126228	0.258122	0	0.135978
GLYMA_02G126500	2.36406	3.8324	8.17371	11.2486	2.5058	11.7119	1.86086	13.7888
GLYMA_02G126800	6.86983	9.51729	7.40962	0.59053	8.84396	6.58936	4.40357	8.36029
GLYMA_02G127800	4.06126	5.33106	0.240124	0.0492587	1.92467	0.09744	4.02601	0.448979
GLYMA_02G128700	1.74789	4.15797	16.2775	8.72051	4.1437	8.78743	1.73978	5.20261
GLYMA_02G128800	0	0	0.0565513	3.17012	0.0347751	0.0894145	0.0196774	0
GLYMA_02G129500	1.96204	0.794705	0.540491	0.484134	2.19458	1.1655	2.76469	0.413405
GLYMA_02G131300	0	0	17.53	18.3429	0	36.7191	0	0
GLYMA_02G131500	2.6743	7.95905	35.0307	84.9206	9.00315	54.6736	2.90618	14.8247
GLYMA_02G131800	3.80817	4.41049	1.84985	10.5134	2.9229	0.838407	4.54403	1.38738
GLYMA_02G132100	0.871943	0.458703	2.25869	5.45296	1.82021	2.29807	0.316728	2.77225
GLYMA_02G132500	0	0.0477517	0	14.1849	0	0	0	0
GLYMA_02G132900	34.6614	73.3602	16.0083	2.24571	117.335	20.7857	50.0001	53.2952
GLYMA_02G133100	7.38557	4.26857	2.90463	1.42389	7.11617	2.23066	6.43599	1.72045
GLYMA_02G133700	1.12523	0.534627	0.205684	0.143889	0.961572	0.0500247	1.984	0.405317
GLYMA_02G133800	11.681	11.8242	48.9333	29.6151	21.7872	48.7237	9.779	14.645
GLYMA_02G134200	10.603	6.81271	1.79935	1.46405	6.49625	0.616852	10.8489	2.64032
GLYMA_02G134500	0.124651	0.117584	0.35667	3.51679	0.0972124	0.620951	0.186278	0.190807
GLYMA_02G134600	8.59067	4.96128	1.57433	1.74745	9.83074	1.88667	9.9245	3.63983
GLYMA_02G135000	0.227764	0.0689768	0.199991	4.98065	0.214871	0.190296	0.649342	0.373588
GLYMA_02G135100	0	0	2.12545	0	0	0.0505449	0.033119	0
GLYMA_02G135400	27.1585	22.5816	20.3271	3.59219	12.7081	16.8901	24.7004	14.29
GLYMA_02G135500	0.130203	0.263174	0.875517	0	0.229717	0.180825	0.301322	1.01949
GLYMA_02G135800	17.6952	19.9859	31.6758	10.7268	26.9847	18.7127	7.36388	17.452
GLYMA_02G135900	7.04224	10.6036	13.6256	12.3302	12.9185	19.3068	5.42896	5.85505
GLYMA_02G136000	41.8767	125.235	447.728	885.495	124.169	656.289	11.9582	113.981
GLYMA_02G136100	17.4969	37.9809	60.9716	23.6223	52.8495	121.81	3.07058	16.6089
GLYMA_02G136300	23.8932	33.3209	151.481	216.943	47.8526	185.709	16.6597	30.7859
GLYMA_02G136700	2.45534	7.60661	16.2832	55.8013	3.78084	17.7624	4.38086	11.6381
GLYMA_02G137400	27.5671	23.3385	2.93302	0.270794	7.96726	1.14793	23.0568	7.2294
GLYMA_02G137500	10.5146	15.1237	1.18175	0	7.66437	0.447936	5.70505	10.3604
GLYMA_02G137800	6.95837	3.00665	1.82927	0.644476	4.0099	0.300898	8.87082	1.79398
GLYMA_02G138200	0.190445	0.0421399	0.0257834	0.843801	0.0323534	0.0839798	0.318062	0.094723
GLYMA_02G139000	2.53252	1.58094	0.112915	0.196412	0.818778	0.227094	1.0956	1.41786
GLYMA_02G139200	0.403876	0.0433281	0	0	0.306449	0	0.85758	0
GLYMA_02G139600	3.3598	1.88067	2.10078	0.0915446	3.21145	2.24168	2.29861	1.83901
GLYMA_02G139700	2.7911	1.95193	0.401272	0	1.94995	0.350332	1.89851	0.35402
GLYMA_02G140100	3.47964	3.05014	9.13543	25.2804	3.20109	12.2329	2.90649	2.10421
GLYMA_02G140700	40.38	34.1374	74.1334	134.451	47.47	181.034	35.0572	34.4664
GLYMA_02G141000	99.0438	95.1426	58.16	7.11498	68.184	45.631	80.4881	71.8815
GLYMA_02G141300	0.213659	0.20942	1.06987	4.24334	0.341495	0.971394	0.26001	0.057876
GLYMA_02G141400	6.14661	8.26081	9.65124	29.7496	10.2681	11.6263	8.73937	4.10932
GLYMA_02G141500	3.92116	4.79799	11.7333	8.97929	7.68196	13.1129	5.09101	13.0135
GLYMA_02G141700	2.52149	6.72642	21.9285	11.3173	13.5875	35.6894	1.92059	22.837
GLYMA_02G142300	15.4669	10.3248	3.60582	6.20317	12.3986	2.06615	18.9049	10.9559
GLYMA_02G143200	1.99658	1.20171	0	0	1.56166	0	3.25234	1.72753
GLYMA_02G143400	1.64961	0.916632	0.492808	1.79475	1.50429	1.17693	2.11438	0.47253
GLYMA_02G143500	6.91179	5.89995	3.31939	0.697558	2.9079	2.03883	3.71401	4.88095
GLYMA_02G144000	0.325896	9.44072e-06	3.42145e-05	1.59132	0.599408	0.41703	0.0417344	1.56146e-05
GLYMA_02G145100	10.4088	5.14066	4.24482	61.5895	18.886	13.6524	8.68306	6.45994
GLYMA_02G145200	5.94164	5.41071	5.96961	0.647472	7.46387	4.11497	4.93792	4.85336
GLYMA_02G145300	7.20049	13.98	37.9161	79.632	10.4528	58.2824	6.86452	20.5083
GLYMA_02G145700	36.6747	67.4264	123.243	627.659	61.1332	152.323	7.30086	214.369
GLYMA_02G145800	1.50364	3.0842	2.69859	0.121759	2.64866	1.76174	2.60718	3.14898
GLYMA_02G146000	1.32808	1.34491	1.17776	3.17389	2.08665	3.69639	0.860024	1.44851
GLYMA_02G146300	0.493845	1.14962	3.06382	21.6117	0.7436	5.17382	1.10433	2.49223
GLYMA_02G147800	1.76292	1.47879	3.58292	9.76945	5.59992	0.587329	1.63566	4.09138
GLYMA_02G148100	0.0211073	0.000135135	0.0778697	2.25343	0.357396	0.712344	0.259601	0.155019
GLYMA_02G148200	6.02299	13.6308	107.377	260.712	22.0248	100.932	1.27629	22.0441
GLYMA_02G149900	0.755899	0.431699	0.14703	1.14364	1.32512	0.114715	2.75315	0.324602
GLYMA_02G150500	6.88616	5.57129	3.27263	3.24465	5.90953	4.64845	6.39851	1.84573
GLYMA_02G150700	0.225805	0.0874979	0.439737	1.09224	0.50748	0.714268	0.237609	0.462182
GLYMA_02G150900	0.461377	0.29625	0.846171	0.469996	0.428436	0.309571	0.150367	0.320469
GLYMA_02G151500	2.49739	0.718341	0.865161	4.57275	0.860615	0.397258	2.79733	0.624614
GLYMA_02G151800	0.266295	0.0292811	0.352732	0.893377	0.110627	0.500101	0.72691	0.0459021
GLYMA_02G152000	2.21276	1.21349	0.19145	0.225653	0.910856	0.127713	1.20196	2.11542
GLYMA_02G152100	1.87474	2.49016	1.55996	1.43776	2.52464	2.4821	2.49252	7.2858
GLYMA_02G152600	0.241415	0.311931	0.902947	1.79145	0.724752	1.29946	0.093597	0.453626
GLYMA_02G152900	0	0	0.711014	0.113848	0.0689781	1.01524	0	0.0618845
GLYMA_02G153600	7.52659	7.20335	4.71868	0.98671	7.36964	5.05884	6.66397	5.81048
GLYMA_02G155400	10.2771	6.37773	3.77123	24.8511	4.87894	3.22828	11.4471	6.54622
GLYMA_02G155600	176.638	369.552	444.338	477.601	203.166	359.887	202.358	354.186
GLYMA_02G156600	0	0.447747	1.63824	1.04693	0.314189	2.09728	0.0881288	0.329603
GLYMA_02G157700	0.225764	0.146185	0	5.9776	0.326359	0.0500262	0.632873	0.0819284
GLYMA_02G157800	13.813	16.7957	8.77013	2.18654	9.0216	6.10968	14.567	8.82625
GLYMA_02G157900	11.8276	44.0103	5.97211	8.25316	7.3878	12.1748	21.9064	19.2249
GLYMA_02G158300	3.48144	7.51381	20.9877	85.7346	5.94172	21.7437	8.31157	10.6875
GLYMA_02G158400	0.193474	0.187033	0.0706302	2.03867	0.135545	0.0481965	0.155579	0.0645282
GLYMA_02G158700	59.815	95.4044	130.93	177.814	78.1993	207.717	57.4133	52.5669
GLYMA_02G159200	0.0590885	0.308534	1.40114	9.0825	0.142818	1.45198	0.0311711	0.354851
GLYMA_02G159900	1.2588	2.02995	0.72596	0.105289	1.06757	0.249976	0.133933	1.41784
GLYMA_02G160000	0.913849	0.0001133	1.32025	1.74232	6.95436e-05	0.966715	2.65963	0.699789
GLYMA_02G160200	3.20142	5.58834	12.8789	90.345	7.35818	18.8158	2.46385	28.0596
GLYMA_02G160500	105.461	125.938	201.19	14.3354	81.9308	163.08	149.35	146.345
GLYMA_02G160700	0.0621121	0.0250332	0.49606	0.143209	0.069226	1.53542	0.118881	0
GLYMA_02G161200	1.17394	0.930825	0	0.628542	0.289939	0.0404407	1.20691	1.21469
GLYMA_02G162700	1.33537	1.88818	2.59753	4.6479	2.69327	2.7359	1.92435	0.293871
GLYMA_02G163900	1.62807	1.39842	4.07546	0.323192	6.96857	4.29492	5.94535	2.36005
GLYMA_02G164100	0.510806	0.442825	2.06126	0.141053	0.956032	0.639694	0.54212	2.18906
GLYMA_02G164300	1.67015	3.96994	2.73504	0.738985	2.81613	5.29683	3.0518	3.18486
GLYMA_02G164400	1.37888	0.842537	0.0391616	0.0592795	1.00896	0.0817587	1.24976	0.617538
GLYMA_02G165000	32.4828	31.7705	21.9253	1.65714	17.5774	15.1574	26.6792	15.7688
GLYMA_02G165400	21.5666	18.835	8.90658	12.7673	15.0964	8.39364	15.245	3.53477
GLYMA_02G165500	3.22512	4.07539	12.2175	9.46993	11.6927	11.1764	10.969	10.7119
GLYMA_02G166300	3.67255	3.30494	2.09418	0.568055	4.00332	1.44681	4.3601	1.79709
GLYMA_02G166900	5.35889	5.13803	1.48221	2.84258	0.552555	2.61119	0.661757	1.79623
GLYMA_02G167700	39.3666	38.4605	93.7803	283.633	65.5143	120.417	32.5676	177.454
GLYMA_02G167800	7.91709	8.40225	22.19	40.1918	10.5688	34.8923	8.948	16.8751
GLYMA_02G168000	10.3942	9.6127	4.994	0.611337	7.46721	3.33236	8.27609	7.36333
GLYMA_02G168100	0.182443	0	0.0234459	0.698627	0.0834491	0	0.085103	0
GLYMA_02G168400	5.92299	5.51557	5.47571	0.963025	6.15044	3.44454	6.49127	4.31571
GLYMA_02G168900	2.71783	2.02617	1.13482	3.79783	1.74495	0.576092	3.06579	1.36391
GLYMA_02G169000	2.05529	1.05981	4.28574	0.578843	5.31916	7.35224	3.55886	1.36836
GLYMA_02G169800	14.2405	2.33832	2.18702	0.54767	5.74844	1.97437	7.23611	3.23415
GLYMA_02G170500	12.5406	11.7745	6.98784	1.2456	9.4941	5.73166	12.0125	10.1055
GLYMA_02G170600	0	0	0.730085	0.280325	1.32409	2.45627	0	0
GLYMA_02G171100	11.1988	3.07949	20.309	5.87706	17.5619	24.3586	6.97812	11.7893
GLYMA_02G171200	6.05351	0.52073	0.384768	0.0827236	1.67435	0.752342	3.09146	0.270759
GLYMA_02G172300	0	0.00353427	0.0184288	0.307069	0.00551861	0.00483413	0.00623569	0.00340525
GLYMA_02G172700	7.19924	8.36103	6.86907	0.728712	8.13167	6.12763	5.53238	6.41811
GLYMA_02G172800	6.42893	9.10014	11.0732	3.8939	9.20309	10.6703	4.86363	16.5895
GLYMA_02G173300	4.39152	4.87642	9.23818	10.8638	9.54354	8.26123	6.99751	9.04486
GLYMA_02G173700	6.17498	10.6943	2.83407	0.978754	5.3342	2.674	5.42091	10.1158
GLYMA_02G174200	5.5206	0	0.783475	13.055	4.29554	0.72115	0.459224	0.611412
GLYMA_02G174400	25.8876	22.1609	15.9465	3.45728	19.5487	9.36426	23.1325	39.4347
GLYMA_02G174700	2.10656	1.25157	0.604649	0.764886	2.09072	0.686149	3.15763	0.424196
GLYMA_02G176700	1.33818	0.901592	0.406937	0	0.570195	0.0685417	4.08919	0.4563
GLYMA_02G176800	8.11369	7.36123	16.8052	58.1142	12.6876	21.8461	7.1165	24.8083
GLYMA_02G177900	0.451419	0.517397	0.915676	5.35205	0.804759	7.53488	0.717652	3.15185
GLYMA_02G178600	0.024665	0	0.429022	0.602044	0.190469	1.19708	0.0541637	0.784932
GLYMA_02G179100	5.02687	5.56378	1.31033	0	4.12311	0.514641	7.5494	2.03932
GLYMA_02G179300	1.27939	1.5328	10.8774	28.9949	5.6732	21.4876	0.124104	14.4525
GLYMA_02G179400	0.0594181	0	0.195071	2.18668	0.231737	0.395439	3.67689	3.2713
GLYMA_02G180100	5.77578	7.06244	5.05987	0.983222	7.50046	4.68359	5.89431	7.37235
GLYMA_02G180400	2.81703	5.69289	24.9968	237.037	7.43509	53.7671	1.17684	30.5434
GLYMA_02G180500	138.112	146.49	27.929	0.231106	178.381	0.154284	176.859	155.884
GLYMA_02G181400	5.70021	3.82368	1.47721	1.32337	4.63747	1.96355	7.8319	2.17164
GLYMA_02G181800	0.453185	0.307174	0.0660813	0	0	0.0691295	1.74981	0.302919
GLYMA_02G182500	0.386375	1.00208	0.750942	0	1.48354	0.57771	0.900139	1.35078
GLYMA_02G182600	95.1386	86.8231	151.317	17.4055	76.1599	101.118	83.45	84.9123
GLYMA_02G183000	2.85905	0.361794	19.5426	38.6508	6.26822	0.421448	1.77462	0.494501
GLYMA_02G183500	1.98796	1.35163	0.117473	0	0	0.274781	2.43869	0.23353
GLYMA_02G183600	0.0901088	0.146757	0.0908008	1.34729	0.128528	0.509287	0.167484	0.114717
GLYMA_02G183700	0.364827	0.0712151	0.201731	0	0.0401314	0	0.373841	1.64379
GLYMA_02G184400	1.03913	0.237999	14.7867	36.8055	7.53392	20.6855	1.0403	1.77956
GLYMA_02G184900	4.17128	2.0732	1.42287	6.00857	3.6948	0.775876	4.68576	1.85708
GLYMA_02G185500	29.3221	45.5767	26.8313	27.0858	50.5458	8.4624	32.7028	38.7283
GLYMA_02G186000	1.98575	4.66884	22.2277	9.07219	7.53312	36.3055	0.399975	27.6577
GLYMA_02G186800	0.493583	0.333321	0	0	0.105939	0	0.898922	0.151538
GLYMA_02G186900	0.153077	0.105456	22.0686	62.8097	21.6251	26.6705	38.9642	17.6648
GLYMA_02G187200	1.82932	1.47256	0.760791	11.831	0.670804	2.65692	3.057	1.1404
GLYMA_02G187300	6.46057	6.32454	0.584105	4.8273	3.51012	0.739382	5.77279	6.99589
GLYMA_02G188300	0	0	0	1.93882	0	0	0	0
GLYMA_02G188900	0	0	0	4.76389	0.280011	3.07772	0	0
GLYMA_02G189300	2.92968	3.46064	0.458569	0.88802	1.21963	0.780512	1.57078	2.72757
GLYMA_02G189600	13.91	9.01668	7.24615	0.881718	11.7476	6.14903	12.319	5.13865
GLYMA_02G189700	10.6481	6.69025	1.77474	5.27312	7.25528	0.446679	14.5262	3.4125
GLYMA_02G190000	1.8434	2.27662	9.48176	30.296	3.82829	10.6687	1.36703	2.7077
GLYMA_02G190900	0.956137	0.483621	0.389032	0.136748	0.280587	0.09515	4.37918	0.861196
GLYMA_02G191900	0.573181	0.33557	8.6409	68.1985	2.62932	20.6831	0.2566	5.95929
GLYMA_02G192200	1.51923	0.786665	0.284257	0.458666	0.652048	0.574766	0.859435	1.14137
GLYMA_02G192600	7.02163	3.73722	1.37646	0.645586	2.1679	1.03921	3.45938	1.38193
GLYMA_02G193300	2.8047	4.943	5.58039	1.73463	4.52355	9.24482	2.93566	3.83535
GLYMA_02G193700	91.059	91.3733	32.406	10.5364	106.193	38.0078	101.634	33.4972
GLYMA_02G194200	1.06557	0.63644	2.8503	13.4275	2.43179	5.62933	1.42336	6.37838
GLYMA_02G195400	2.7536	4.25927	5.0137	40.539	2.57993	5.57138	2.60137	3.52471
GLYMA_02G195500	5.83421	6.75114	6.07591	19.206	5.60473	3.46453	6.47802	5.2344
GLYMA_02G195900	0	0	0	1.69186	0	0	0	0
GLYMA_02G196100	1.69211	0.749286	0.333048	1.92038	1.72036	0.313401	1.26808	2.49192
GLYMA_02G196200	1.71108	0.500703	0.708717	0.413881	2.05076	0.529019	1.17313	0.719825
GLYMA_02G196900	19.2676	17.0204	5.22352	12.9377	10.2979	3.69761	22.2347	6.31867
GLYMA_02G197100	5.67562	5.08384	0	0.0593616	0	0.0216819	0	0
GLYMA_02G197300	7.33547	6.61696	3.14331	36.2943	4.63993	4.52204	8.98627	12.201
GLYMA_02G197700	2.65934	3.97178	0.959672	0.183267	0.14652	7.21449	0.617611	4.54867
GLYMA_02G197800	7.18554	3.6133	0.43993	3.56673	2.60113	0.795326	8.4683	1.4477
GLYMA_02G198000	1.96186	1.95394	6.59851	0.251816	4.69659	7.4249	5.05163	4.57765
GLYMA_02G198200	9.53787	5.20816	8.47766	6.88194	7.48159	3.13666	17.3194	6.71236
GLYMA_02G198700	5.45861	3.68681	1.55353	5.71596	4.17851	0.84725	8.06765	2.54513
GLYMA_02G199000	0.079312	0	0	0.856626	0	0.135931	1.33994	0.0504354
GLYMA_02G199500	1.16956	0.68425	1.57132	0	2.74014	0	1.46842	2.02214
GLYMA_02G200300	7.81577	4.18879	0.41751	2.62999	2.10436	0.349362	10.0208	1.8046
GLYMA_02G201500	0.942621	1.31734	0.875205	0.113577	0.902474	0.790153	1.24549	2.78047
GLYMA_02G201600	0.569529	1.28803	11.7731	39.8714	3.58676	16.2985	1.82487	4.65483
GLYMA_02G202000	31.4792	0	0	0.133748	1.45355	0	13.804	0.0752105
GLYMA_02G202100	16.0048	12.9953	32.2908	3.83554	35.2859	26.1633	18.1398	16.8511
GLYMA_02G202300	6.85882	5.42524	1.73686	1.41605	4.05539	0.823285	6.18812	1.3403
GLYMA_02G202400	4.16758	2.3724	9.47593	19.9441	7.40307	11.6193	4.51661	9.97315
GLYMA_02G202500	4.8721	4.05303	6.96696	2.93118	8.21503	14.841	1.6776	3.86806
GLYMA_02G203100	1.33654	0.411933	1.54143	6.15408	1.31411	1.77625	1.28415	3.03647
GLYMA_02G203200	2.90285	4.38337	16.4391	58.455	6.64652	20.1824	2.6947	11.2683
GLYMA_02G203400	7.17701	17.6541	52.277	15.2642	19.5687	37.3623	7.72482	25.194
GLYMA_02G203600	2.29824	0.671232	2.04508e-08	0.103707	0.765756	0.190901	1.66456	0.117194
GLYMA_02G203900	7.148	5.09209	1.45354	1.06296	4.90629	1.16371	5.13112	2.52167
GLYMA_02G204100	2.97749	2.4369	3.33986	0.247565	1.54492	2.8112	2.60192	3.11802
GLYMA_02G205000	0.123515	0	0	0.529575	0.118406	0	0.0889188	0.622656
GLYMA_02G205100	20.9166	20.4445	0	7.94957	7.68748	0	22.1267	44.9852
GLYMA_02G205300	0.0657521	0.154074	3.20976	0.734983	0.18382	8.26393	0.069491	0
GLYMA_02G205600	9.10781	6.90241	55.9676	353.426	17.5689	53.986	4.75879	45.5423
GLYMA_02G206000	1.57593	0.945106	0.493242	0.486184	0.69844	0.226967	2.45121	0.135734
GLYMA_02G206500	1.51369	2.02675	8.53504	60.5696	2.98582	12.6359	1.5466	3.35118
GLYMA_02G206600	0.260801	0.80633	0.438473	0.0540524	1.71954	0.687072	0.181583	2.07226
GLYMA_02G206800	11.6888	13.8296	5.65066	4.75705	11.3869	4.24333	16.2466	15.3672
GLYMA_02G207200	3.76934	3.50995	1.7376	0.225587	4.74244	1.27859	4.14609	4.27413
GLYMA_02G207300	2.89882	3.85336	3.56121	0.0749353	3.81163	4.3695	2.98312	2.41279
GLYMA_02G207400	0.399095	0.131503	0	0.15318	0.0488608	0.0692059	0.490149	0.026265
GLYMA_02G207800	1.03577	0.506981	13.2544	14.8418	7.65525	31.0018	0.471936	8.83053
GLYMA_02G207900	0.153008	0.0405706	0.527995	2.80667	0.226183	0.583983	0.240369	0.267304
GLYMA_02G208000	67.5409	129.523	287.786	445.868	138.145	389.862	53.2418	158.58
GLYMA_02G208100	1.4211	0	0.61851	0	4.44733	0.207619	9.31599	1.06417
GLYMA_02G208200	0.362652	0	0.884664	18.8397	0.104752	0	0.266852	0.0503017
GLYMA_02G208300	0.960635	1.29113	4.06508	5.58388	2.98878	2.91628	1.88193	8.10083
GLYMA_02G208400	37.9936	21.5689	11.1927	31.9396	36.0111	11.6953	32.6606	18.7925
GLYMA_02G209600	0.186634	0.077622	0.109973	0.176172	0.0213026	0.0359927	0.73816	0
GLYMA_02G210000	0	0	0	20.0153	0	0	0	0.0951315
GLYMA_02G210100	0	0	0	14.1838	0	0.062324	0	0
GLYMA_02G210300	0	0.0587781	10.4405	1107.53	1.32423	40.734	0.209831	5.75274
GLYMA_02G210400	4.4532	2.93863	2.39763	10.7215	6.22232	1.85649	7.15463	4.11363
GLYMA_02G210700	0	0	0	2.05366	0.0400326	0	0.0425159	0.231252
GLYMA_02G210800	0.981858	0.987847	1.14035	0	0.561358	0.768902	0.208977	0
GLYMA_02G211300	6.71363	6.93663	1.44769	4.16482	4.60829	1.08706	7.33547	3.55791
GLYMA_02G211400	6.36658	4.31595	0.843998	1.32905	4.68006	0.569135	5.28872	4.14768
GLYMA_02G211700	3.26841	3.43318	3.55958	43.5181	2.17103	5.14616	3.51813	3.69813
GLYMA_02G212100	2.86568	3.87319	4.59176	18.4839	5.59966	6.47778	3.63366	11.7777
GLYMA_02G212400	9.38266	11.356	5.73789	2.3564	5.74674	2.74792	7.69262	5.40009
GLYMA_02G212700	4.36794	1.78038	0.252142	0.393322	1.84476	0.105071	6.17428	0.805483
GLYMA_02G213100	1.14683	0.125562	0.415015	5.2486	0.708256	0.693791	1.22533	0.0264022
GLYMA_02G213500	1.82456	2.66888	6.37102	10.9487	3.66644	6.70706	1.4978	8.24947
GLYMA_02G213700	7.67199	14.6778	85.9158	291.244	28.5341	137.451	5.23262	51.5701
GLYMA_02G213800	2.25253	0.710779	0.124358	1.15833	1.84778	0.244461	5.04648	0.17786
GLYMA_02G214300	0.450126	0.535443	2.55762	0.563056	0.85215	2.30999	0.974478	0.383872
GLYMA_02G214400	5.26121	8.28211	36.7364	70.4063	12.1764	47.2285	5.94861	14.8641
GLYMA_02G214700	13.0986	14.7901	8.32503	9.98168	8.9504	4.90874	13.4661	15.8899
GLYMA_02G214900	5.72212	3.70881	1.72256	0	3.40187	0.617637	7.30346	5.12218
GLYMA_02G215000	2.41572	1.4298	0.189559	0.0939802	0.665567	0.0318673	1.7776	0.57994
GLYMA_02G215300	2.06638	2.42855	10.9651	100.091	4.05903	16.4528	1.89047	12.9951
GLYMA_02G215800	7.68778	8.22644	2.09226	0.346887	3.41119	2.94901	5.39753	4.60273
GLYMA_02G216200	4.02676	16.6817	95.443	298.884	19.0109	115.262	2.31512	84.2172
GLYMA_02G216600	1.73031	4.37261	0.244251	1.72869	1.17438	1.32915	1.12445	0.752607
GLYMA_02G217200	0.0747763	0.451798	0.744323	1.6599	0.418644	1.42209	0.0814161	0.267091
GLYMA_02G217300	1.11277	2.65594	36.3541	29.8297	12.8058	61.3353	2.36472	37.6174
GLYMA_02G217400	4.40816	6.98309	40.0472	38.3346	18.1614	57.3422	7.88552	22.9614
GLYMA_02G217500	2.93251	0.589017	0.0549188	3.34775	0.829434	0.0997682	1.18473	0.32691
GLYMA_02G217800	9.51173	2.96933	3.7202	7.85412	2.6307	13.0105	9.26027	2.89087
GLYMA_02G217900	63.5533	28.6246	0.734902	0	23.0064	0	35.9568	1.37943
GLYMA_02G218100	50.4467	45.3382	9.70309	1.36314	28.3378	5.48541	46.3316	38.088
GLYMA_02G218200	0.406485	0	1.52174	18.6127	0.125758	1.58579	0.0828718	0.413492
GLYMA_02G219100	2.81133	9.07549	33.7412	397.95	3.0562	61.7031	0.194701	32.6659
GLYMA_02G219400	0.262184	0.287821	1.07305	1.50422	0.567971	1.4322	0.487185	1.9179
GLYMA_02G219700	4.45177	6.33886	0.0549061	0	0.841864	1.57204	4.47165	6.61299
GLYMA_02G219800	0.707406	1.64567	0.0751808	0	3.11789	0	0.973966	1.57019
GLYMA_02G219900	2.59876	4.70275	0.463302	0.672997	2.23213	1.15614	4.1106	0.175099
GLYMA_02G220300	8.00347	8.59723	3.93953	1.687	5.4583	0.972864	11.75	5.36825
GLYMA_02G220500	0.817675	0.635325	0.231306	0	0.474995	0.0826009	0.777353	0.359831
GLYMA_02G221000	1.02325	0.954536	0.346684	4.19248	0.689551	1.04166	0.539625	0.811595
GLYMA_02G221200	1.01297	5.6259	18.3241	109.009	2.76915	23.1252	0.265046	11.443
GLYMA_02G221900	3.12343	0.69936	2.06188	0.443494	2.59097	2.75397	2.81515	0.617804
GLYMA_02G222000	9.75635	17.9123	92.5386	67.4884	33.0354	103.935	6.84444	63.698
GLYMA_02G222100	58.2111	59.33	88.3693	10.667	94.7137	101.438	87.4047	37.4396
GLYMA_02G222200	1.44391	2.74666	14.3496	33.0534	6.68666	19.2552	7.45242	13.2421
GLYMA_02G222400	401.436	455.501	76.6733	40.229	186.413	62.866	398.898	40.198
GLYMA_02G222600	109.341	56.8844	18.3958	0.258349	272.476	18.2067	129.621	43.6559
GLYMA_02G222700	0	0.0983831	1.08865	0.0969103	0.116199	1.19431	1.22545	0.141565
GLYMA_02G222800	0.479372	1.08237	1.99878	0	0.393143	0.55895	0.67606	3.00916
GLYMA_02G223300	0.830571	2.38526e-05	0.403107	2.33098e-05	0.10347	0.432279	0.132913	0.41427
GLYMA_02G223400	0.915384	1.1247	0.578273	0.282686	1.10984	0.299879	1.25607	1.5114
GLYMA_02G224000	0	0.159728	1.22443	5.33338	0.0207223	3.26668	0	0.0510601
GLYMA_02G224100	8.27916	6.37539	10.3947	150.925	6.72909	20.8664	12.4019	6.61957
GLYMA_02G224200	11.1594	23.6991	25.5046	14.1069	14.9555	21.6408	10.6408	20.1809
GLYMA_02G224400	9.67885	9.63616	16.8244	3.10027	10.0442	7.82548	8.43574	3.87052
GLYMA_02G224600	1.94471	0.803106	0.0590914	1.71501	0.758617	0.122526	2.95691	0.106993
GLYMA_02G224900	5.92386	4.72965	3.16607	0.570195	5.59456	2.28288	5.0972	2.26884
GLYMA_02G225000	1.16654	0.493887	0.365125	0.59417	0.46401	0.49796	1.09246	2.368
GLYMA_02G225400	2.42255	3.69247	5.91161	14.3138	2.96376	5.42784	5.58291	4.65877
GLYMA_02G225600	2.86906	3.3242	0.331984	1.05823	2.51685	0.106302	10.4808	2.60225
GLYMA_02G225800	5.58688	4.33846	5.2605	0.262543	4.32838	3.65551	5.10075	1.20191
GLYMA_02G226000	2.99321	1.77717	0.787548	0.728171	2.07273	0.844693	4.44904	1.17518
GLYMA_02G226200	0.0222852	0.082019	0.0738677	1.74816	0.0653095	0.114214	0.120665	0.663324
GLYMA_02G226700	0	0	3.24121	1.89591	3.47924	4.65786	0.994238	0
GLYMA_02G226900	12.0074	18.6271	17.5716	1.58041	13.583	12.4478	10.5326	17.2741
GLYMA_02G227000	0.0875793	5.42395e-06	0.47615	2.76631	0.214038	0.356766	0.330561	0.21639
GLYMA_02G227200	14.3608	4.84704	2.00868	0.435814	3.80568	1.03577	10.4809	3.22104
GLYMA_02G227500	0.14918	0.541433	0.0242614	0.0383123	0	0	0.0161238	0.0697195
GLYMA_02G227600	32.3132	22.5649	21.9294	3.4466	26.4186	15.4657	11.6637	8.68557
GLYMA_02G227700	1.79295	1.45249	11.3422	75.7131	4.45587	22.0889	2.32465	11.4586
GLYMA_02G228100	5.63317	7.85783	7.68064	0.532564	4.35869	9.99993	2.11153	1.24023
GLYMA_02G228200	5.02536	4.33801	10.2348	75.694	3.86462	13.8631	6.73517	8.11744
GLYMA_02G228300	0.844897	11.3123	62.5497	144.945	10.2701	88.1685	4.52742	34.0814
GLYMA_02G228400	1.45925	0.686672	0.110603	0.642472	0.738805	0.104838	2.01552	0.313455
GLYMA_02G228500	0.713304	0.290066	0	0	0.697085	0.0230147	0.911018	0.630596
GLYMA_02G229400	7.1589	5.01532	8.63636	1.72369	11.532	3.62683	6.23866	4.04543
GLYMA_02G229600	6.37787	2.68083	5.27739	9.77179	5.69107	4.53103	6.11738	6.36989
GLYMA_02G229700	10.0228	6.79992	3.61158	1.87061	8.15497	2.34102	10.179	3.00933
GLYMA_02G229800	67.4222	61.2893	17.9699	36.2328	34.0828	8.09173	67.0468	50.5796
GLYMA_02G229900	2.12588	0.995319	0.27944	1.28318	1.23234	0.251989	2.30431	0.403383
GLYMA_02G230200	0.384599	1.03343	0.496847	5.09037e-18	1.05163	0.991298	0.763122	0.677505
GLYMA_02G230500	2.24723	1.49235	0.209197	0.0789703	2.39948	0.255117	4.73743	1.29746
GLYMA_02G230700	6.09611	8.55152	2.14626	1.72999	5.70916	1.56612	6.77521	4.41608
GLYMA_02G230900	0.190832	0.244162	1.49379	9.31017	0.776464	2.30767	0.395426	0.570022
GLYMA_02G231000	0	0	0.539478	1.24663	0.330789	0.534401	0.0728562	0.28874
GLYMA_02G231100	2.19247	5.35968	17.4926	15.5751	5.62462	21.9713	1.83695	9.01624
GLYMA_02G232400	8.48726	28.2018	102.175	7.17845	45.6906	136.299	22.4833	33.9182
GLYMA_02G232500	2.1429	8.18214	10.3188	93.2922	1.3364	19.1172	1.11899	15.2818
GLYMA_02G232600	1.07739	1.458	1.24323	18.2911	1.49218	2.51002	1.13533	1.80173
GLYMA_02G234300	0.466517	0.495979	0.594813	10.0269	0.581233	2.46658	0.441435	0.394038
GLYMA_02G234500	2.02688	2.4151	9.82077	4.98574	4.56967	9.53455	2.03282	2.95344
GLYMA_02G234600	0.0599037	0.0718731	0.286068	0.619471	0.0319436	1.9913	0	0.28702
GLYMA_02G234800	0.539215	1.79189	9.38435	106.526	2.52857	23.2244	0.465269	7.2855
GLYMA_02G234900	2.20186	0.0851468	0	0	0.129197	0	3.32428	0.631452
GLYMA_02G235600	1.58405	2.45712	0.114051	0	0.946258	0	2.18626	0.264434
GLYMA_02G236000	0	0	7.78981	0	6.12098	2.50982	5.98145	8.72845
GLYMA_02G236200	4.21171	1.91948	1.33018	0.497212	2.11464	0.878721	3.91089	2.01508
GLYMA_02G236500	136.721	196.306	248.246	107.743	316.549	397.72	106.563	301.763
GLYMA_02G236800	0.290637	0	0	2.8006	0.105133	0	0.172016	0
GLYMA_02G237000	0.92972	0.406962	0	0	0.236498	0.022759	0.600617	0.0175699
GLYMA_02G237100	1.7552	2.14045	1.10575	4.91476	1.67649	1.69579	0.362916	1.28261
GLYMA_02G237200	1.83764	2.79323	0.258145	3.49544	0.312999	0.185356	0	0.22349
GLYMA_02G237300	7.32595	9.94273	1.25757	0	2.98191	0.518372	2.93311	1.42275
GLYMA_02G237500	2.17747	2.81708	1.12287	0.311976	2.8371	0.953323	1.98542	0.524597
GLYMA_02G238200	10.1353	7.86446	7.25709	1.82305	7.36093	4.79434	9.8126	2.84493
GLYMA_02G238500	0.162657	0.496345	0.306416	16.277	0.250614	2.02192	0.204957	0.440081
GLYMA_02G238600	3.70876	13.3297	151.343	495.427	17.5205	203.227	2.99436	47.9149
GLYMA_02G238800	20.9721	18.0331	21.0679	74.5273	18.0732	20.0253	17.2363	11.1919
GLYMA_02G239100	0.205037	0.358899	0.937934	11.7194	1.84048	10.1636	0.47213	1.6529
GLYMA_02G239500	0.69945	1.87586	28.1964	58.6093	5.86335	29.3558	0.274237	5.87226
GLYMA_02G239600	5.39806	3.71183	1.10762	2.98128	3.4288	0.932759	5.87402	3.15572
GLYMA_02G239700	80.2702	80.5595	32.0318	50.7166	51.1453	22.3082	81.9146	80.6986
GLYMA_02G239800	0.0469633	0.224262	2.73224	0.109545	0.0446731	1.83428	0.101389	1.2341
GLYMA_02G240000	0.679098	0	0.0929687	3.35369	0.131082	0.297223	0.399311	0.0443085
GLYMA_02G240200	3.68042	2.29999	0.987349	5.19912	2.62142	0.811117	1.91381	3.29103
GLYMA_02G240300	1.4957	1.66441	1.37431	1.72556	1.21596	0.739009	1.89809	2.53733
GLYMA_02G240400	0.076974	0.0263887	0.0177033	0	0.0631885	0	0.599493	0.0656189
GLYMA_02G240500	0	0	0	0.0385398	0	0	0.779063	0.380499
GLYMA_02G240900	6.5536	4.45286	1.34995	1.39189	4.25636	0.874572	6.94813	1.77758
GLYMA_02G241000	9.56084	10.1462	12.304	63.4316	9.52218	15.2119	5.0926	14.046
GLYMA_02G241200	51.468	44.6068	13.1984	1.39298	33.8962	9.74022	45.7284	18.7684
GLYMA_02G241400	348.431	485.56	103.153	4.30279	141.127	52.1273	333.233	143.296
GLYMA_02G241500	2.19942	2.28143	1.73788	0.393687	1.53899	1.10615	2.51838	0.584602
GLYMA_02G241600	10.346	5.58134	4.42541	0.410024	8.68505	1.99445	11.2361	2.3196
GLYMA_02G242200	38.7624	38.7127	20.6908	3.37039	31.1407	11.0328	32.3744	24.5348
GLYMA_02G242400	0.747953	0.270037	0.0193236	0.110114	0.20784	0	0.344572	0.262387
GLYMA_02G242700	9.29609	8.37017	2.78016	0.803312	4.67065	2.36847	9.20029	1.98922
GLYMA_02G242800	11.7723	10.3916	3.59111	1.11095	4.69106	3.8793	10.1618	6.89955
GLYMA_02G243400	2.34431	2.42697	0.0447683	1.21635	0.583801	0.0741883	1.52571	0.561175
GLYMA_02G243500	0.562335	0.338727	0.0820949	0.971099	0.790997	0.11152	0.524394	0.293293
GLYMA_02G243600	4.50056	0.769363	3.14288	11.3982	3.52654	3.94188	3.90515	0.302346
GLYMA_02G243700	4.75216	4.14652	1.14443	0.211777	2.93854	0.660971	3.68388	2.67454
GLYMA_02G243800	2.40026	1.387	0.771583	0.615635	1.88113	0.38722	2.57284	1.3937
GLYMA_02G244000	135.402	227.354	141.918	1.80932	131.023	40.1291	155.017	101.316
GLYMA_02G244100	87.1522	157.109	368.429	628.985	185.751	517.213	80.5143	245.432
GLYMA_02G244200	1.92073	1.88443	1.37576	0.664552	2.80176	0.354243	3.7692	2.1782
GLYMA_02G244300	7.83951	9.94077	22.5435	1.52728	16.6085	21.0021	3.85647	10.8649
GLYMA_02G244400	12.1643	7.35804	1.95854	0.422104	8.66438	1.03419	11.2139	1.73607
GLYMA_02G244600	14.8087	14.6426	5.28417	0	6.19803	15.6727	13.2279	8.18436
GLYMA_02G244700	4.27025	1.15475	0.52202	0.122283	1.39268	0.363116	3.41411	0.326781
GLYMA_02G245000	2.34768	1.56206	4.64581	6.02559	2.83295	8.21077	3.22231	3.81469
GLYMA_02G245300	2.23828	4.14982	9.18781	0.930748	5.05666	7.91871	2.23708	6.30608
GLYMA_02G245400	14.2242	8.56144	4.97936	9.39649	10.7972	3.23581	16.1575	5.6392
GLYMA_02G245700	0.0769967	0.0638507	1.47109	36.2924	0.257947	4.74488	0.112444	0.918607
GLYMA_02G246000	2.59129	2.91789	12.9518	58.7058	7.76376	21.5984	1.81064	13.7929
GLYMA_02G246900	24.9474	32.7029	6.80032	2.41871	17.5132	6.68693	32.5243	26.9849
GLYMA_02G247000	0.386921	0.273277	0.407527	0.429131	1.71723	0.547002	2.45203	1.62502
GLYMA_02G247100	0.0309312	0.0365118	0	0	0.147065	0.947479	0	0.347593
GLYMA_02G247400	5.83979	7.21468	2.86988	2.36736	4.33676	1.47881	5.26826	5.18953
GLYMA_02G247600	1.91993	1.81474	4.96719	9.74756	1.774	3.27021	1.51733	5.88923
GLYMA_02G247900	3.63529	2.88225	1.4223	0.332686	4.04939	0.868598	6.16014	2.4008
GLYMA_02G248400	1.84803	1.53557	1.40965	0.197962	2.09033	1.14929	1.99992	0.692681
GLYMA_02G248900	69.058	45.7188	24.7871	3.58385	41.6816	24.3092	47.9998	30.6025
GLYMA_02G249300	0	0.0546195	4.96899	3.85282	0.152353	20.842	0	0.42751
GLYMA_02G249600	10.6435	8.59604	21.7925	0.211741	26.0549	37.5607	3.71423	12.7825
GLYMA_02G249800	0.439189	0.431163	1.74865	1.66364	1.15633	1.97969	0.799169	2.72694
GLYMA_02G250000	5.04275	4.0635	4.37104	0.732474	5.18507	2.91907	5.89544	3.20826
GLYMA_02G250200	33.6948	28.8536	55.4323	116.88	60.1563	59.5654	25.5015	72.921
GLYMA_02G250300	0.0449755	0	0.125714	0.320831	0.207822	0.119225	0.54052	0.16161
GLYMA_02G250400	3.33354	1.7407	3.56319	0.605712	6.70367	2.07376	5.44985	2.22491
GLYMA_02G250700	12.0776	8.13059	11.8188	10.1109	16.7263	10.1996	13.3062	31.4887
GLYMA_02G251000	6.68139	3.17725	1.33758	11.2365	3.43555	1.52075	10.8159	2.20284
GLYMA_02G251300	0.148108	0.511142	1.07147	4.10434	0.768612	0.842579	0.154016	0.234192
GLYMA_02G251400	5.27217	5.36792	1.47131	0.347704	3.24434	0.788409	3.94674	2.60363
GLYMA_02G251700	12.2395	10.7681	5.82977	23.0629	8.82404	3.51986	13.7691	7.44009
GLYMA_02G252500	0	0	1.81727	0.0711115	0.145881	3.9829	0	0.0354325
GLYMA_02G252700	4.24712	1.99033	1.02886	1.01077	3.00428	0.60565	6.88241	1.64593
GLYMA_02G252800	1.25846	0.0722067	0.83628	3.63674	1.85165	2.09468	0.975224	1.83134
GLYMA_02G252900	0.0431299	0.0705618	0.165122	0.302699	0.0382003	0.589639	0.612895	0.11945
GLYMA_02G253300	0.0614335	5.33894e-07	8.20785e-07	1.31517	0.159344	1.64784	0.032777	0.703552
GLYMA_02G253500	44.8303	32.8767	6.0526	17.3091	14.6581	3.82933	43.1615	31.351
GLYMA_02G253800	0.080515	0	0.450692	8.27379	0.235053	0.475266	0.166239	0
GLYMA_02G253900	6.32313	6.20674	28.1056	32.5644	7.58879	54.1852	5.48024	20.4039
GLYMA_02G254000	15.0822	13.8013	4.62333	5.29672	9.29538	3.15834	14.575	5.70664
GLYMA_02G254200	15.4883	28.3975	56.2328	34.8488	30.3229	66.0297	20.7949	93.2076
GLYMA_02G254600	0.452671	0.613224	1.09547	9.6332	0.72428	2.68942	0.256843	3.41583
GLYMA_02G255200	1.03073	1.63136	4.58902	15.7373	1.83069	5.66743	0.545645	3.3667
GLYMA_02G255400	0.449957	1.11838	8.91363	135.194	1.5854	17.7651	1.08119	5.28667
GLYMA_02G255800	103.474	132.22	144.346	209.052	89.2934	166.071	38.7459	209.02
GLYMA_02G255900	0.84051	0.261729	0	0	0.107322	0.046659	1.04441	0
GLYMA_02G256000	0.415407	0.18342	0.03103	0.938322	0.164046	0.0319432	0.284981	0.0931973
GLYMA_02G256300	16.9736	18.1242	9.93715	5.25552	12.5679	8.68478	13.3435	32.8704
GLYMA_02G256600	0.58053	0.350373	2.88526	4.34546	0.650891	3.55344	0.499907	1.45253
GLYMA_02G256700	7.57275	11.1826	37.9355	127.181	17.1362	68.2616	10.2366	33.5922
GLYMA_02G256800	1.40023	3.16852	49.0822	2.24891	7.14895	43.2982	2.44001	5.96037
GLYMA_02G257200	6.87151	5.397	1.09824	1.91008	3.80371	1.75126	5.2997	2.83011
GLYMA_02G257700	0	0	0.0399955	3.85229	0.0475686	0.0407622	0.0795574	0.057581
GLYMA_02G257800	5.02562	6.7933	17.0178	64.2335	6.80492	18.1782	5.35642	11.0557
GLYMA_02G257900	7.32673	4.8444	4.38172	11.5705	3.32822	6.20456	6.92306	3.81099
GLYMA_02G258000	7.54583	6.32341	1.06585	0.149791	9.81018	0.398788	9.7672	4.08015
GLYMA_02G258100	1.11428	1.01601	0.54894	0.487611	0.809161	0.268506	2.16903	0.424289
GLYMA_02G258400	0	0.144445	0.123459	2.52655	0.25673	0.130303	0	0
GLYMA_02G258500	2197.67	3016.88	11545	21000.3	6870.69	9275.52	181.511	12993.8
GLYMA_02G258600	1.46052	1.66447	0	0	0.522493	0	3.54545	2.0338
GLYMA_02G259700	2.21677	20.5632	0	0.244078	0.146037	0	3.28401	0.129544
GLYMA_02G260100	6.79503	3.99826	21.2804	31.013	6.15458	23.0182	4.18527	5.06582
GLYMA_02G260300	6.22789	7.78984	17.991	3.73014	11.1694	15.7114	4.92476	11.8793
GLYMA_02G260400	0.270591	0.806746	4.58732	10.3919	0.93548	4.49418	0.519978	0.395153
GLYMA_02G260800	25.2545	158.59	139.434	356.796	65.9628	194.324	40.7625	190.272
GLYMA_02G261000	0.29559	0.246887	0.831889	2.74112	0.363431	1.50169	0.724103	0.188084
GLYMA_02G261700	0.101016	0.0223635	0.349213	13.9931	0.24399	1.21079	0.073301	0.94475
GLYMA_02G261900	1.02771	1.02195	5.75723	11.209	1.91196	8.39117	0.251184	5.46383
GLYMA_02G262100	1.69256	0.477164	0	0	1.01367	0.0390041	7.12087	2.93452
GLYMA_02G262200	0.149236	0.0913805	0.0457781	0	0.112044	0.12073	1.45756	0.0942828
GLYMA_02G262500	70.532	96.5805	146.555	243.646	102.468	104.813	38.9416	96.3325
GLYMA_02G263200	70.617	42.3187	14.3475	13.852	31.0129	9.5105	62.2357	25.1236
GLYMA_02G263300	1.00429	1.12124	1.2504	0.126854	0.99018	1.0824	1.97082	0.715189
GLYMA_02G263600	10.4795	10.4341	2.86087	0.946548	8.20647	1.62998	8.71383	7.2891
GLYMA_02G263700	0.894675	0.770371	0.995682	5.10878	0.747124	1.36831	1.10279	3.33671
GLYMA_02G263800	11.0258	6.48361	1.48393	0.817371	3.75541	2.09367	7.96331	2.83464
GLYMA_02G263900	20.6872	15.9482	2.07058	2.35648	12.9508	2.87881	13.8661	3.9135
GLYMA_02G264100	0	0	1.11634	39.9058	0	4.74293	0	0
GLYMA_02G266000	0.346574	0.394643	4.61557	0.484206	0.638474	6.79186	1.82261	1.61101
GLYMA_02G266300	33.136	43.1207	130.068	84.3715	63.6156	155.432	24.6144	53.0819
GLYMA_02G266900	15.6191	14.6147	18.0685	3.78613	15.2504	16.5715	22.6619	10.8765
GLYMA_02G267100	0.367579	0.389942	0.342413	0.139596	1.11974	0.485195	4.26327	0.307884
GLYMA_02G267200	2.75849	2.66074	4.24567	0.584698	4.35592	1.78452	4.65638	8.66222
GLYMA_02G267600	19.3638	28.084	51.1851	5.48035	47.9952	76.2859	13.562	14.6207
GLYMA_02G267700	3.69508	5.60839	2.80018	0.114893	5.99455	4.07716	8.5267	5.23527
GLYMA_02G267900	96.0647	112.405	41.5258	2.17102	76.5463	34.8212	112.653	171.64
GLYMA_02G268000	4.29332	2.83744	17.4273	21.7341	26.1997	183.184	6.98806	0.772042
GLYMA_02G268200	0.0247396	0.180344	0.0408373	5.83316	0.0241848	0.0417388	0	0
GLYMA_02G268800	5.73316	5.86256	5.44919	1.5797	4.73678	5.70795	5.74122	13.5665
GLYMA_02G268900	0.0583727	0.100037	0.242324	0.121652	0.143664	0.59419	0.198241	0.0754776
GLYMA_02G269000	1.6353	0.194389	0.0972937	0.861321	0.912746	0	2.7149	0.256275
GLYMA_02G269200	0.318423	0	0	0.0250262	0.0516513	0	0.460296	0
GLYMA_02G269300	1.64021	1.37221	0.414895	0.241614	1.81891	0.159897	0.876872	0.363556
GLYMA_02G269400	31.7966	28.7161	4.2541	0.106029	33.675	0.540734	51.0943	17.3743
GLYMA_02G270100	0.0569887	0.0970843	1.55222	0.492482	0.309023	0.516482	0.135809	0.101867
GLYMA_02G270200	25.1991	20.2952	7.40812	0.495804	17.958	2.74486	31.1399	8.7419
GLYMA_02G270500	0	0	0.521881	3.24011	0.767982	0.443012	0.939194	0.50592
GLYMA_02G271300	3.38999	1.25672	0.322428	0.275821	2.00884	0.411689	3.29068	0.352099
GLYMA_02G272100	15.2814	1.76942	0	0.138084	6.46688	0	25.6929	0.0607585
GLYMA_02G272200	1.92266	1.13018	0.108671	0.363259	0.712314	0.148751	0.717943	0.189786
GLYMA_02G272400	2.2691	3.31485	7.3649	9.5649	4.63696	10.4872	1.92827	4.44088
GLYMA_02G272600	0.204848	0.121962	0.112008	0.170353	0.0329781	0	5.52048	0.801886
GLYMA_02G273300	9.31233	9.00965	21.7547	8.57748	10.2184	24.0529	7.26552	6.13505
GLYMA_02G273400	1.46518	2.14016	58.0979	87.2023	3.91691	79.4503	0.875951	1.62131
GLYMA_02G273700	6.92719	5.60445	7.40586	4.13882	4.45357	7.17799	4.77391	0.814888
GLYMA_02G273800	12.6011	11.4334	8.1792	12.8383	8.10566	4.85261	8.35349	20.1894
GLYMA_02G274100	1.14958	0.433814	0	0	0.403617	0	1.11691	0
GLYMA_02G274400	1.946	1.61114	0.796077	21.8619	0.683895	2.13137	1.91272	1.3926
GLYMA_02G274600	0.475729	0.0999297	0.787147	0.282693	0.652496	1.31645	0.334648	0.135946
GLYMA_02G274700	0.993448	0.0523126	0.070703	0.218197	0.128614	0.148096	1.8098	0.152941
GLYMA_02G274900	5.56692	3.19229	0.388455	0.369087	2.74261	0.245465	6.73555	1.39416
GLYMA_02G275300	11.6404	8.95936	3.9187	2.30971	8.93391	2.25442	10.7225	3.73517
GLYMA_02G275400	0.330448	0.00134604	0.000358356	4.31625	0.00115043	2.996	1.47006	1.7797e-05
GLYMA_02G275900	16.072	18.6331	43.5964	143.268	20.5635	54.6664	12.5989	18.2775
GLYMA_02G276300	2.74631	2.83968	4.462	1.91043	3.65931	2.47833	1.14864	7.18071
GLYMA_02G276600	63.707	55.6761	5.97264	2.86734	22.1372	3.33386	54.1289	23.7634
GLYMA_02G277000	0.640817	1.06537	4.70916	22.8075	1.69157	6.19679	0.956528	3.13558
GLYMA_02G277300	4.90424	3.58184	0.388801	0.196418	1.71836	0.150367	3.32546	0.295725
GLYMA_02G277700	1.65125	0.974502	2.56318	5.66499	0.492833	3.86618	0.810449	2.00896
GLYMA_02G277900	3.73816	3.33048	0.518101	0	3.01629	0.202308	2.31796	0.822885
GLYMA_02G278300	1.32877	0.97461	0.965732	0.2661	1.66584	2.92693	0.637429	0.181973
GLYMA_02G278500	3.5544	2.35569	1.65921	4.38407	2.57438	0.772001	4.48973	1.933
GLYMA_02G279000	0.602239	0.467716	0	0.073037	0.315221	0.099772	1.64682	0.14866
GLYMA_02G279900	0.821647	0.0948921	0.304004	0	0.714902	0.0781914	0.554436	0
GLYMA_02G280500	5.94432	4.8321	0.965012	8.29184	4.2535	0.687985	7.61464	1.89201
GLYMA_02G280600	0	0.0618168	0.58335	3.08731	0.196765	0.674237	0.111444	0.261035
GLYMA_02G280800	2.41757	1.94621	0.611573	0.289607	0.946314	0.658857	1.27162	1.03547
GLYMA_02G281100	0.115857	0.175064	0.031318	0.0718238	0.111196	0.0483005	0.436778	0.0716572
GLYMA_02G281400	536.272	150.585	245.842	25.442	885.463	169.694	1557.54	489.03
GLYMA_02G281500	149.818	64.0586	67.0863	1.19188	270.074	50.5897	270.862	146.377
GLYMA_02G281900	1.37113	1.05674	0.579823	0.603313	0.87979	0.295149	1.74065	1.08586
GLYMA_02G282400	18.607	37.642	138.152	475.616	34.7368	202.319	18.7262	73.0708
GLYMA_02G282500	1.81195	2.56017	16.8957	167.356	5.6891	34.8501	1.80902	8.91986
GLYMA_02G282600	21.8345	30.1729	69.8047	591.452	31.7714	108.713	22.8795	26.7303
GLYMA_02G283400	0.145929	0.207027	1.93628	6.88079	0.451689	1.93897	0.251157	1.04056
GLYMA_02G283900	18.5129	20.5576	19.5325	0.0976099	16.9316	21.6846	15.8155	11.0051
GLYMA_02G284100	0.811138	0.959567	0.894973	0	0.549862	0.382315	1.08422	0.436544
GLYMA_02G284600	0.119273	0.0370209	1.48128	5.99894	0.329332	1.43379	0.215327	1.52306
GLYMA_02G284700	0.273319	0.426187	1.17735	2.77005	0.652391	1.74405	0.0837808	1.2699
GLYMA_02G284800	0	0.0377294	0.581993	0.112246	0.0898482	0.62101	0	0.116548
GLYMA_02G284900	14.7946	11.1683	7.63377	5.11393	6.15447	2.7983	17.3956	6.54588
GLYMA_02G285100	30.1173	23.844	7.06912	0.241828	25.9129	1.69696	28.7642	7.84071
GLYMA_02G285200	15.0328	25.5706	8.24155	0.885663	10.211	7.12241	13.1882	8.62567
GLYMA_02G285600	4.01551	3.88287	8.39146	19.9274	6.05535	8.31103	3.19349	15.546
GLYMA_02G285700	2.92589	2.24215	2.06239	0.368911	3.14351	1.04103	2.64746	3.31996
GLYMA_02G285800	3.02279	2.79247	3.10754	0.765884	2.83817	2.62745	2.34367	2.0112
GLYMA_02G285900	2.10402	3.67953	10.2486	0.82605	5.9581	8.2613	3.56199	4.13526
GLYMA_02G286000	5.77656	6.07841	1.45863	1.71241	4.93921	0.921563	8.07657	5.32316
GLYMA_02G286200	0.181758	0	2.8988	5.1125	0.0910303	4.57518	0.100579	0.319995
GLYMA_02G286600	3.84773	1.08453	0.337171	2.39546	4.40946	0.0381809	5.86862	0.222977
GLYMA_02G287000	1.3261	0.580248	1.31049	0.827474	1.7738	1.86754	1.52516	2.25519
GLYMA_02G287100	1.65869	2.23975	3.51456	7.93257	3.64043	4.01302	2.77458	5.8131
GLYMA_02G287400	0.183797	0.0715214	0.165374	0.146858	1.20411	0.0326503	0.148931	0
GLYMA_02G287600	4.02488	1.46416	0.221605	0.0879157	3.75049	0.326829	5.46549	4.57175
GLYMA_02G287700	61.9329	28.1013	3.35996	0	25.811	2.20008	55.9433	7.46851
GLYMA_02G288000	1.44827	1.38276	1.94584	3.73044	1.62041	2.67946	1.4718	0.688471
GLYMA_02G288100	0.0125422	0	0.0375707	0.705078	0.0355324	0.0203824	0.0675966	0.0526593
GLYMA_02G288400	10.8046	11.7208	3.4139	4.38041	7.03936	2.03791	11.4937	5.60906
GLYMA_02G288500	9.15534	31.1881	91.646	247.41	30.4027	138.364	8.11205	77.9836
GLYMA_02G288600	4.12967	2.98632	0.619803	2.79261	1.55804	1.16559	4.50418	0.774335
GLYMA_02G288700	2.23567	2.24388	0.273319	1.60941	1.04891	0.0594408	1.61691	0.308893
GLYMA_02G288900	0.617453	0.238915	0.0904922	0.712097	0.406977	0.241291	0.738374	0.277426
GLYMA_02G289200	0	0	0	1.25619	0	0	0	0
GLYMA_02G289300	12.0586	22.5607	57.1066	253.489	23.4371	77.1547	14.9325	72.5988
GLYMA_02G290000	27.2535	25.0274	14.9561	10.0697	15.8231	12.5836	19.7209	10.9196
GLYMA_02G290200	4.91932	2.74673	1.38919	10.13	3.37226	1.23814	6.18827	1.81417
GLYMA_02G290500	3.77429	2.48672	2.26869	12.5527	2.89258	1.68237	4.92171	1.74904
GLYMA_02G290700	0.951253	0.506811	1.15724	0.313758	1.12291	0.708662	1.15107	0.189835
GLYMA_02G290800	30.5	90.8575	205.173	152.793	83.3315	265.413	22.7947	91.1747
GLYMA_02G290900	1.87967	1.75307	0	64.4395	9.18283	6.17603	1.81719	2.02878
GLYMA_02G291000	9.45832	15.8264	32.5935	83.9438	18.41	48.4059	15.0122	32.1973
GLYMA_02G291100	14.5506	14.8878	5.85444	24.5168	6.76279	5.33699	17.4692	12.7537
GLYMA_02G291200	9.90897	11.5474	2.59547	11.3514	4.15958	2.63854	21.9213	5.86676
GLYMA_02G291300	0.718483	1.57218	2.9923	34.2127	2.13174	4.35775	0.536167	4.32613
GLYMA_02G291600	0	0	4.13977	0.918303	1.85181	2.85452	0	5.51276
GLYMA_02G292200	4.09558	4.98628	1.85321	1.79177	5.02593	1.84345	6.06683	7.70693
GLYMA_02G292600	0.0630647	0	0	0.463582	0	0.206447	2.12479	0.705662
GLYMA_02G292700	5.43447	2.75296	0.78037	0.876278	4.46652	0.792007	15.8163	4.86665
GLYMA_02G292800	7.07519	7.57707	15.5535	70.2019	11.507	23.5895	4.40862	20.0911
GLYMA_02G293500	0.199057	0.108652	0.110336	2.28041	0.173035	0.149971	0.359793	0.597204
GLYMA_02G293700	265.34	566.645	126.223	0.359391	173.857	106.349	243.722	2.65503
GLYMA_02G294000	45.0188	48.0687	26.6372	75.2071	16.9143	21.0853	44.8064	20.094
GLYMA_02G294400	0	0	0.116515	0.432295	0.12902	0.610686	0.147755	2.3028
GLYMA_02G294500	43.5616	42.8891	30.0757	6.87689	36.5258	31.7054	40.4529	25.7112
GLYMA_02G294600	3.57829	3.2285	1.83927	0.562303	2.91882	1.42256	6.12217	1.26479
GLYMA_02G294800	2.77021	3.82027	2.46132	0.319234	3.24393	1.32561	1.71235	1.59686
GLYMA_02G294900	0.566454	0.912113	0.702449	1.55522	1.07895	0.192816	0.671533	0.903441
GLYMA_02G295100	3.03929	1.05546	0.290645	0.0340969	1.44184	0.246353	3.67138	0.964879
GLYMA_02G295800	4.93725	4.07558	2.41498	0.553914	3.07079	0.840816	5.9473	2.14483
GLYMA_02G296000	1.46319	1.82367	2.4835	0.000101141	2.07298	2.04197	1.31363	0.450438
GLYMA_02G296400	9.587	4.17978	1.62533	2.39918	4.7473	1.46361	7.18881	1.48898
GLYMA_02G296600	1.59991e-05	0.925415	0.337859	2.2728	0.093055	0.169207	0.125667	0.478557
GLYMA_02G296900	0.0348466	3.3421e-07	0.0673499	0.875732	7.36122e-07	1.0551e-06	0.0513112	0.0605667
GLYMA_02G297200	0.566964	0.808702	6.10989	44.6994	1.56499	10.6838	0.1516	4.90283
GLYMA_02G297300	0.66701	0.430226	1.7587	7.75401	0.993767	2.35606	0.662843	1.5168
GLYMA_02G297500	0.0749471	6.25417e-06	1.24017e-06	1.23968	4.15676e-06	3.21168e-06	0.0756096	4.96807e-06
GLYMA_02G298400	2.29127	2.08475	0.719586	1.50632	2.1442	0.696903	2.0165	1.0095
GLYMA_02G298500	1.41031	1.01804	0.374501	0.995839	1.09871	0.725691	1.51728	0.305686
GLYMA_02G298900	0.425677	0.395314	0.188321	1.30492	0.33559	0.138713	0.639517	0.140505
GLYMA_02G299100	3.43153	3.8961	0.995568	0.57192	2.36448	0.48583	3.56519	1.1431
GLYMA_02G299400	13.1669	6.3426	4.49306	10.8373	7.99878	3.08865	16.9823	5.6813
GLYMA_02G299600	1.23461	1.43253	1.39928	0.255007	1.78352	0.899716	1.88309	1.78633
GLYMA_02G299700	6.47764	4.12021	2.30398	0.0496164	5.56616	1.90298	6.08488	2.87929
GLYMA_02G300200	0.471681	1.33464	5.19521	4.28972	2.60057	5.40522	0.744994	5.55713
GLYMA_02G300400	0.3074	0.247187	1.028	12.1678	0.818284	4.05981	0.328216	0.774805
GLYMA_02G300600	0.00992064	0.0059889	0.00719601	3.79669	0.119389	0.149244	0.0158641	0.0454473
GLYMA_02G300900	3.14967	1.48842	0	0.722987	4.25587	0.0621695	8.08769	0.270918
GLYMA_02G301000	2.02908	2.69437	1.50297	1.33489	2.05968	0.622246	1.91479	2.08535
GLYMA_02G301400	3.19071	1.58961	0.86587	1.34245	2.2697	1.41039	4.03274	1.37165
GLYMA_02G301800	4.94116	10.0502	42.313	95.1894	8.05706	41.2565	0.720108	32.8447
GLYMA_02G302100	1.1572	0.0320095	0	0	0.225606	0	3.1347	0.0324355
GLYMA_02G302300	0.250376	0.326812	1.35443	1.08006	0.622694	2.96417	0.0680263	1.52916
GLYMA_02G302400	0.703877	4.15456	69.8151	486.793	11.8215	151.834	0.0338177	21.032
GLYMA_02G302500	123.486	66.9259	98.0254	29.3352	109.764	131.002	100.855	68.1823
GLYMA_02G302600	0	0	0	1.00956	0.0354602	0	0.0099874	0
GLYMA_02G302900	2.24972	2.09504	4.18377	11.2606	3.8958	8.03719	3.17331	13.5022
GLYMA_02G303200	12.9903	36.0038	84.7739	64.733	28.7313	203.078	14.4362	83.6575
GLYMA_02G303400	6.62955	4.93737	1.16108	2.84516	3.31031	0.841437	8.82555	1.96055
GLYMA_02G303700	17.7521	14.6753	8.68164	1.76028	7.53912	3.38138	16.7032	5.15942
GLYMA_02G303800	5.07004	4.48521	8.83581	53.282	9.3086	9.12652	3.8376	16.9567
GLYMA_02G303900	0.561987	0.358055	0.51974	0	1.1188	0	0.159891	0.402145
GLYMA_02G304100	17.0404	13.5717	11.9132	0.662715	17.3313	9.205	20.088	11.6373
GLYMA_02G304500	17.4427	6.75537	2.54628	1.71683	7.75974	1.8118	12.845	3.67394
GLYMA_02G305000	1.24327	1.68258	1.07202	0.81262	0.837328	0.709764	0.696932	0.31268
GLYMA_02G305200	2.63816	1.78897	0.93916	1.73238	1.78473	0.473536	3.13874	0.739412
GLYMA_02G305400	1.66583	0.333164	0	0.16146	1.53556	0	1.16814	2.34189
GLYMA_02G305500	44.0829	12.0734	2.55242	1.63025	7.13563	0.289854	19.2656	6.60762
GLYMA_02G305600	5.62612	2.04437	1.67457	9.66736	3.02089	1.99591	8.26345	2.4448
GLYMA_02G306200	2.4963	7.29392	5.27803	4.30935	2.47058	7.88393	4.12751	5.87191
GLYMA_02G306400	6.00422	6.31705	7.66719	28.188	6.40699	9.25796	5.82304	4.23655
GLYMA_02G307400	1.79147	6.67122	15.5087	1.41709	10.3417	41.2467	2.42542	12.1413
GLYMA_02G307500	1.91753	1.21681	0.139694	0	13.1645	0	38.965	0.59085
GLYMA_02G307700	3.37002	2.54507	0.749823	0.961072	2.52057	1.30456	4.55984	4.67401
GLYMA_02G308600	0.271585	0.719072	5.85682	1.368	2.2812	9.98065	0.348384	2.26098
GLYMA_02G308700	22.9763	5.29292	6.67849	3.12774	10.3524	3.25703	11.5999	3.10041
GLYMA_02G308800	0.203828	0.0767879	0.0261342	0.0413893	0.0326561	0	0.521868	0
GLYMA_02G308900	0.655944	0.507977	0.294138	0.448516	0.680477	0.309821	0.588174	2.71048
GLYMA_02G309100	0.204782	0.0671979	0	0.418265	0.1916	0	0.795312	0.0487958
GLYMA_02G309500	7.43573	12.3748	51.1606	43.2768	28.716	84.2957	6.40469	44.3612
GLYMA_02G309700	2.33912	1.14821	1.25783	3.25932	1.90555	0.428132	1.92146	1.04913
GLYMA_02G309800	0.896936	0.758326	1.56487	6.56244	1.07896	0.860814	1.3075	0.783505
GLYMA_02G310100	0.0528668	0	0	2.57387	0	0	0	0
GLYMA_02G310800	1.77411	1.74734	1.80931	0.249019	1.3897	1.38947	1.43567	3.98309
GLYMA_02G311500	0.840214	1.24984	1.70746	0.0765602	0.60002	0.979275	0.147853	0.614079
GLYMA_02G311700	4.91913	2.07709	0.0525083	0.413391	2.01361	0	2.29636	0.374033
GLYMA_02G311900	0.511201	0.107236	0.143441	0.567222	0.730599	0.748204	0.711618	1.39327
GLYMA_02G312000	1.51761	1.71708	5.37048	7.76466	2.63509	7.4222	2.96394	3.59328
GLYMA_03G001200	6.37112	3.02128	1.46677	2.95363	2.95498	0.449816	7.35142	1.32464
GLYMA_03G001400	3.05889	3.36334	5.86182	12.8031	4.15214	5.22781	2.89963	8.43336
GLYMA_03G001600	31.6639	17.2526	11.0167	0	108.376	3.59122	51.2427	33.067
GLYMA_03G001700	0.094817	0	0.115985	0	1.02978	0	0.156155	0.198714
GLYMA_03G002000	0.927965	1.95713	0.149051	0	4.70062	0.151573	2.61433	6.93535
GLYMA_03G002100	3.17036	2.39604	1.32119	1.80247	3.67397	1.31142	4.90937	4.83546
GLYMA_03G002200	1.44591	1.09188	1.0132	0.64707	1.72065	0.711307	2.17419	4.05036
GLYMA_03G002500	7.72872	7.30138	9.25301	2.08195	7.04779	11.6828	11.6746	8.5923
GLYMA_03G002600	0.9481	1.05166	2.91417	5.10444	1.01604	2.19362	0.916597	1.24358
GLYMA_03G002800	0.091371	0.18279	2.60761	16.2199	0.151085	3.41987	0.0439585	0.150168
GLYMA_03G002900	0.463709	0.267137	0.646569	3.43747	0.511505	0.732784	0.188229	0.159484
GLYMA_03G003400	0.911978	0.328262	0.0846812	0	0.427426	0	1.18114	0.12615
GLYMA_03G003800	0.319006	0.289222	0.789476	1.98151	0.239457	0.724176	0.648227	2.06937
GLYMA_03G004300	2.73227	4.15613	2.78946	0.7195	3.70065	2.93738	4.16983	11.5713
GLYMA_03G004600	0.669183	0.661241	8.39715	1.43825	4.12667	5.8987	1.20001	14.4725
GLYMA_03G005200	1.61116	2.69927	5.85362	46.0627	3.1751	16.1075	0.668793	10.8662
GLYMA_03G005400	13.3753	23.7625	11.1	21.2687	15.853	34.1769	7.3704	12.644
GLYMA_03G005800	2.70053	2.02057	0.182304	77.154	0.488407	0.329033	0.288658	0.0915654
GLYMA_03G006000	1.03447	0.988058	1.5153	0.181475	2.35039	0.0643195	3.62386	2.05748
GLYMA_03G006600	2.86881	0.0530434	0.035414	0	0.318642	0	3.91419	0.0790203
GLYMA_03G006700	0.939736	0.974776	3.67832	6.20482	1.45873	4.05577	0.934319	3.76858
GLYMA_03G006900	34.3931	32.5561	9.92188	1.94772	25.401	10.2579	36.2974	18.9858
GLYMA_03G007300	9.11057	9.08952	6.82294	1.14233	8.24475	11.6887	15.0481	7.37471
GLYMA_03G007400	34.0692	73.2345	9.47477	4.8757	10.4086	7.62085	28.352	31.4538
GLYMA_03G007500	2.01023	0.78215	1.51337	2.87712	2.27858	0.536641	3.52279	2.06984
GLYMA_03G007600	18.2622	13.8794	41.7629	106.833	35.5756	53.0393	20.4944	53.0961
GLYMA_03G007700	4.66124	3.52843	1.14785	0.0927414	2.69072	0.0602868	4.76227	2.13354
GLYMA_03G008300	9.40555	23.9235	19.4007	3.72682	25.4361	7.48911	16.1841	17.1784
GLYMA_03G009000	2.89088	2.83501	3.6235	2.84416	4.56444	2.67842	1.8422	0.656106
GLYMA_03G009700	11.8678	11.6904	5.95875	0.661225	15.2321	7.5064	11.1751	13.5703
GLYMA_03G010200	0	0	0	0	2.30074	3.5295	0	7.9051
GLYMA_03G011200	1.5037	0.707512	2.37315	0.981034	1.62704	0.287855	1.8728	2.88048
GLYMA_03G012000	0.526494	0.59194	0.320901	0.0910616	1.96402	0.497329	1.47304	0.203824
GLYMA_03G013100	7.0523	4.61655	2.23278	0.580313	5.48501	1.16528	6.33748	1.36004
GLYMA_03G013400	5.61708	2.15507	3.08744	12.9185	2.06587	4.70837	4.99619	5.92067
GLYMA_03G013600	4.09979	3.2157	1.09027	0.0732508	2.97806	0.0994137	4.53234	4.30467
GLYMA_03G014300	1.08632	0.413742	0.195624	0.31449	3.8291	2.58585	0.93113	0.313228
GLYMA_03G014500	0.343162	1.06113	5.54817	41.7773	1.2291	3.8031	0.746964	4.89974
GLYMA_03G014600	12.9592	9.74751	3.00323	4.41451	7.68297	2.31551	10.7793	7.35644
GLYMA_03G015400	71.5373	77.9939	22.3869	0.725636	37.3334	15.3804	66.3298	18.0218
GLYMA_03G015600	3.73595	6.8455	14.711	62.3158	6.98715	16.4658	4.26473	12.8637
GLYMA_03G015700	2.4958	4.43761	15.5363	41.4144	5.56961	16.5177	2.72927	5.7388
GLYMA_03G015900	0.0896133	0.11232	67.0677	419.14	1.36235	134.442	0	0.12771
GLYMA_03G016200	0.423525	0.0738812	28.4401	1949.9	0.593568	92.4941	0	9.57994
GLYMA_03G016600	2.19964	0.761209	0.222121	1.07711	1.12952	0.705781	1.37278	0.610381
GLYMA_03G016900	0.889504	0.581415	0.140501	0	1.18842	0.273085	3.18365	0.341574
GLYMA_03G017100	0.608508	0.34014	0.0147958	7.85877e-05	0.154626	0.0784519	0.970841	0.0660101
GLYMA_03G017400	1.09385	1.60376	7.20801	10.154	2.67383	8.4738	0.683602	2.56289
GLYMA_03G017500	2.08348	3.39442	5.4129	5.99625	2.85478	3.80691	2.50399	8.59574
GLYMA_03G017900	0.190115	0.21437	1.19436	0.865459	0.375094	1.65929	0.190212	0.152319
GLYMA_03G018800	0.855241	0.31255	1.24799	12.3047	0.892707	3.23966	0.9191	1.69595
GLYMA_03G018900	0.733629	1.34715	1.57852	5.10667	1.50641	1.09017	0.125057	0.19825
GLYMA_03G019200	1.93283	2.15559	5.75027	48.0929	2.59703	7.0993	2.40057	5.81392
GLYMA_03G019300	5.14694	0.559546	1.95863	0.180436	1.82924	0.614105	17.044	1.5156
GLYMA_03G019400	1.00567	1.32706	0	0	0.311178	0.236023	9.10264	0.948389
GLYMA_03G019700	8.87014	7.39934	2.44864	2.40691	7.94866	1.33566	9.83684	2.79586
GLYMA_03G020400	0.160087	0.23882	0.160326	0	0.343196	0.0324562	0.985077	0.212246
GLYMA_03G020700	2.61026	1.83667	1.87764	1.08226	3.02852	0.789256	2.57486	1.29562
GLYMA_03G020800	7.71071	6.32453	5.56953	1.25377	10.6945	3.71271	2.92489	1.62977
GLYMA_03G021200	3.05805	3.0938	3.3501	1.60693	3.8947	3.98899	0.89707	0.942959
GLYMA_03G021400	0.0292807	0.176208	0.188508	0.250101	0.181877	0.33614	2.84432	0
GLYMA_03G021600	2.2496	1.28573	0.227679	0	1.10723	0.603219	1.76583	0.818952
GLYMA_03G021700	0.320887	0.19605	0.367586	0.475261	0.402408	0.268994	1.54659	0.276427
GLYMA_03G021900	1.96916	2.77944	0.925397	0.730724	1.53221	1.09647	3.95563	2.87569
GLYMA_03G022800	1.69874	1.51337	11.951	10.3382	3.7983	10.5181	2.38939	1.00743
GLYMA_03G023000	1.04541	6.0966	24.813	28.3751	8.02909	25.6243	0.452651	15.1443
GLYMA_03G023500	7.81492	2.93062	0.866193	0	4.28198	0.684598	8.55643	0.795206
GLYMA_03G023900	5.29315	11.6534	9.67914	18.1285	5.86391	18.6938	4.41197	6.64447
GLYMA_03G024100	0	0	0.352001	0.202137	0.0131748	0.682785	0	3.61946
GLYMA_03G025600	7.83079	9.43287	40.1888	237.148	13.9826	48.6447	6.54075	26.957
GLYMA_03G026100	0.0533607	0.307981	0.440992	0.878015	0.371992	1.66119	4.03803	0.544013
GLYMA_03G026400	0.1221	0.137159	0.552925	2.03093	0.454627	1.22784	0.176116	0.647522
GLYMA_03G026600	0	0.0368831	0.31012	2.64086	0.147252	1.52763	0	0.30282
GLYMA_03G027300	2.00284	1.50541	5.54401	8.1533	2.65805	5.37525	1.22151	3.39066
GLYMA_03G027500	90.1489	66.3899	22.103	6.0501	59.723	24.8095	76.4805	24.8226
GLYMA_03G027600	9.25767	11.494	4.39577	4.14386	6.07516	2.43996	9.30497	7.56377
GLYMA_03G027700	4.91302	4.9405	6.83874	0.756247	6.47225	5.5168	7.70149	2.70162
GLYMA_03G028400	0.291092	0.0568394	0.20849	0.462113	0.276608	1.05784	0.339469	0.390332
GLYMA_03G028900	12.8105	21.2164	58.4008	52.9275	29.8117	64.5903	0.590248	76.3548
GLYMA_03G029300	5.60814e-07	1.01366e-05	0.441946	1.66918	2.15067e-09	1.3054e-05	0.344259	1.39258
GLYMA_03G029900	6.27044	11.6088	340.181	696.267	64.709	348.926	1.29851	35.4573
GLYMA_03G030000	0.990789	0.879893	2.28422	3.71278	0.206546	2.64925	0.581239	1.56533
GLYMA_03G030600	0	0	1.01103	2.70723	0.0654025	1.54718	0	2.70361
GLYMA_03G030700	0.847651	0.515919	1.04446	2.45965	6.34621	1.15662	7.93184	0
GLYMA_03G030800	2.49754	4.6213	12.8612	49.8157	5.23298	16.778	0	6.47128
GLYMA_03G030900	3.49372	4.82955	10.5875	81.8275	5.26055	18.7143	0.0252728	7.72965
GLYMA_03G031600	279.357	393.817	278.097	76.9168	495.705	410.168	356.543	207.603
GLYMA_03G031700	0.163642	0.528903	0.891909	4.80134	0.822831	1.29669	1.16601	2.30786
GLYMA_03G031800	25.7545	19.8806	15.3671	13.3757	18.6607	26.2161	22.8072	9.00614
GLYMA_03G033200	0.679557	0.635946	0.985592	0.537832	0.573962	0.464188	1.20652	4.3306
GLYMA_03G033600	1.26122	2.34166	1.73788	0.13279	1.09642	1.13551	1.55239	1.15234
GLYMA_03G034500	0.020603	0.037336	0.032946	0	0.0694595	0	0.0673574	0.867674
GLYMA_03G034800	0.0261521	0.186468	0.613928	0.0829932	0.262417	0.346876	0.0566909	0.315042
GLYMA_03G036100	1.35971	0.656972	0.694077	8.14842	0.855134	4.11374	0.4164	2.71819
GLYMA_03G036500	3.6538	5.00507	0.914559	0.417208	1.01122	1.59582	2.18725	2.59562
GLYMA_03G036600	22.5541	23.3598	57.6433	10.5212	25.9529	65.445	17.0976	28.1567
GLYMA_03G036700	1.15107	2.39497	11.033	56.6117	2.87692	17.2261	1.36909	3.8716
GLYMA_03G037000	1.80455	1.18717	0.115637	2.0365e-08	0.821013	0.112025	2.28317	0.574199
GLYMA_03G037100	0.432861	0.578403	0.0387548	0.250049	0.399468	0.0267406	0.0424443	0.106831
GLYMA_03G037300	0.484716	0.412071	0.0124985	0.0186091	0.426242	0.0129104	0.160299	0.194579
GLYMA_03G037500	1.82571	1.40219	0.686974	0.135175	1.38647	0.281716	1.89416	1.37619
GLYMA_03G037600	9.14014	15.6974	21.933	4.39479	12.317	45.0803	6.70159	20.0248
GLYMA_03G039200	0.053699	0.138344	0.333018	0.0183338	0.124916	0.242076	0.0661519	0.0637889
GLYMA_03G039900	0.216206	0.0857349	6.03861	8.53201	2.69028	7.05709	0.077823	0.0874448
GLYMA_03G040000	0.91771	27.5224	184.676	77.6	12.4353	97.2964	0.54898	83.9008
GLYMA_03G040100	0.394349	1.5215	15.8703	81.3039	2.0605	3.21558	0	6.06242
GLYMA_03G040400	2.4692	22.5918	30.8834	94.112	12.891	7.82549	0.065602	18.657
GLYMA_03G040900	0	0	0.762426	2.54578	0	0	0	0
GLYMA_03G041400	0	0	0	47.4541	4.25615	15.6807	0	0
GLYMA_03G042300	0	0	0.763917	4.29214	0	0.668224	0	0.0879001
GLYMA_03G042600	2.8296	3.4192	2.12623	11.7519	2.13122	2.25209	5.59164	2.71538
GLYMA_03G043000	4.68923	5.05955	6.21757	8.52232	7.16738	5.85169	12.5411	25.8835
GLYMA_03G043400	0.922431	0.891923	0.105447	0.0814	0.79781	0.218926	0.28827	1.45814
GLYMA_03G044200	0.209326	0.0169213	0.0226657	0	0.0943956	0.0233573	0.57572	0
GLYMA_03G044300	0	0	0	0	0.0320075	0	2.78038	0.04035
GLYMA_03G044500	0.345255	1.49131	10.3807	1.47014	0.618647	2.4831	0.322133	1.34387
GLYMA_03G045000	0.399017	0.559455	0.777912	3.4702	0.453018	0.732404	0.0327102	0.911484
GLYMA_03G045100	0.0720002	0.0425067	0.507838	5.26959	0.235658	1.1485	0.268783	0
GLYMA_03G045300	0.639786	0.859922	0.284395	0	0.793537	0.225862	0.601959	0.677503
GLYMA_03G045600	65.7239	18.1128	10.2119	314.254	60.4856	131.942	0.138512	0.178358
GLYMA_03G046300	23.9413	32.8255	16.7678	14.8304	24.2999	18.5424	16.0398	87.1004
GLYMA_03G046500	0.111268	0.102443	0.28093	0.228453	0.171543	0.85233	0.119543	0.489896
GLYMA_03G047700	4.58456	4.74155	8.95376	8.75131	6.69829	13.287	4.91061	0.360926
GLYMA_03G047900	0.407345	0.0729141	0.478758	0.0242158	0.49048	0.154363	0.195846	0
GLYMA_03G048000	0.892197	0.733911	0.451555	0.133302	0.780179	0.336752	0.746835	6.10683e-06
GLYMA_03G048600	0.619658	0.632849	1.3151	0.789208	0.79127	1.61146	0.896268	0
GLYMA_03G049300	0.117074	0.66037	4.51888	0.0998636	1.7911	6.85567	0.358082	1.02046
GLYMA_03G050100	7.87747	8.70991	1.77775	2.54124	6.7559	2.07749	1.92003	2.60805
GLYMA_03G050300	11.8696	9.70211	3.0789	10.5289	6.06173	2.51952	10.4993	7.36754
GLYMA_03G050400	7.507	5.66527	0.853089	2.48311	5.04359	0.84279	6.97916	2.9427
GLYMA_03G050700	9.77249	5.72994	0	0.11779	2.90316	0	38.9298	2.19771
GLYMA_03G050800	0.746178	1.45899	3.47697	0.921906	4.39811	12.4276	1.71821	1.75412
GLYMA_03G051000	5.94659	7.68956	21.7697	2.88411	6.42536	3.51959	3.44912	22.0779
GLYMA_03G052200	3.01882	10.0115	75.9828	397.862	9.96271	94.3969	0.59714	46.6969
GLYMA_03G052400	0.181174	0.0802476	3.43742e-05	0.0595445	0.1816	0.106057	0.0585642	0.480965
GLYMA_03G052800	3.21174	3.9755	2.91425	0.650409	3.05959	3.75983	0.166336	4.9153
GLYMA_03G053500	0	0	0.0725825	0	0	0	0	1.01939
GLYMA_03G054100	0	0	2.11547	0.0491534	0	0	6.68218	2.8435
GLYMA_03G054700	0	0	1.02933	0	0	0	0.149979	0.965215
GLYMA_03G054900	0.684814	0.539283	0	1.20473	0.667605	0.278461	0	0.0235642
GLYMA_03G055100	10.6577	35.8914	0	0.243791	0.367869	0	0.974637	0.0408231
GLYMA_03G055200	1.17665	0.691084	0.229999	0.340366	0.628384	0.19295	7.84069	0.408073
GLYMA_03G056000	42.3219	97.9925	597.302	5175.07	128.539	761.46	6.98544	353.148
GLYMA_03G056300	8.00299	13.5292	24.7624	37.6292	9.67944	27.823	8.74526	18.7851
GLYMA_03G056800	2.97655	1.93043	0.0340967	0.966748	0.326644	0.276903	4.0408	0.049108
GLYMA_03G056900	4.16024	1.40099	3.15722	9.39856	2.26584	3.30315	3.43507	2.0511
GLYMA_03G057100	0	0	0	1.94645	0	0	0	0
GLYMA_03G057500	0	0	2.87372	0	0	0	0	0
GLYMA_03G057900	0.224199	0.233107	0.243717	7.78409	0.584979	2.54606	0.354934	1.67593
GLYMA_03G058300	0.441177	0.40206	1.00284	1.63833	0.488304	0.324092	0.952536	0.558168
GLYMA_03G058500	3.23887	5.41355	4.13232	0.955693	5.37384	1.6933	5.15393	11.2761
GLYMA_03G058800	5.19223	7.98677	48.2872	73.1907	12.3167	33.4193	0.444667	2.03352
GLYMA_03G059600	0	0	4.38606	26.8879	0.185324	2.36462	0	3.9192
GLYMA_03G060000	1.78793	3.55031	18.2212	61.2461	3.73366	24.8514	1.77678	13.7965
GLYMA_03G060300	5.56648	10.1335	20.2219	17.443	11.8683	26.1201	5.57146	24.5619
GLYMA_03G060900	0	0	0.031529	0.499916	0.188313	0.673466	0	0
GLYMA_03G061100	0.392748	0.180767	0.242103	1.64888	0.906453	2.13228	0.289655	0.326323
GLYMA_03G061700	0.450823	0.495385	0.81187	5.4895	1.37058	2.12242	0.225141	0.0489714
GLYMA_03G062800	3.20558	1.37644	1.42507	0.582312	1.59449	0.83123	3.41946	0.498794
GLYMA_03G063000	3.62295	1.16	1.11772	2.81751	1.916	1.26429	2.33015	1.59217
GLYMA_03G063600	5.49593	4.39429	1.10722	0.904839	2.5616	0.620077	5.12073	1.89612
GLYMA_03G064400	7.56495	5.17739	3.18823	1.05372	4.69892	1.13235	5.22206	5.02538
GLYMA_03G065700	0	0	0.142328	0.0323248	0.20237	0.145336	0	0
GLYMA_03G066100	1.31169	1.27812	3.92757	4.26156	2.52879	7.21013	1.22437	3.35993
GLYMA_03G066200	4.03776	4.3306	10.0298	15.3679	4.79423	10.0649	3.71946	10.8994
GLYMA_03G066300	4.35224	5.46633	28.9941	0	7.91056	35.3312	5.34099	24.5533
GLYMA_03G066700	4.1396	6.34259	8.72429	18.7699	8.76381	12.1411	4.50361	18.8691
GLYMA_03G066800	26.1403	46.8597	52.2565	52.0638	29.9065	53.1684	15.6166	60.3051
GLYMA_03G067100	0.0319392	0.118489	12.5793	1.96066	4.14674	4.57929	0	0.224586
GLYMA_03G067200	0.721156	7.73649	3.26108	1.43189	0.864853	5.55676	0.99034	2.45711
GLYMA_03G067700	0.399986	0.388439	2.02571	0.700667	0.569368	3.18417	0.0750658	0.842354
GLYMA_03G067800	1.29195	1.77313	6.09358	9.06895	1.58349	9.7655	0.484823	5.5415
GLYMA_03G067900	0.775937	1.14473	3.25553	0	0.413452	1.72853	1.01679	3.36622
GLYMA_03G068500	0	0.0207356	0.0817413	0.205366	0.0497863	0.564633	0	0.141831
GLYMA_03G068700	10.9482	10.0468	2.10665	4.33157	6.85866	1.43271	11.3855	4.3243
GLYMA_03G069000	0.0128464	0.0510787	0.109229	10.1874	7.31277	12.0918	0.0276848	0.0277279
GLYMA_03G069300	0.672528	0.238938	0.0809535	1.89571	0.602758	0.0553694	0.817935	0.119955
GLYMA_03G069400	0.536362	0.338703	0.524834	3.72048	0.736248	0.344911	0.363659	0.923465
GLYMA_03G070300	1.18975	0.815499	4.96526	6.07504	3.41389	5.15966	1.6207	1.27073
GLYMA_03G071500	0.716142	0.0409805	0	0.478788	0.368776	0	0.742277	0
GLYMA_03G071700	0.486603	0.339698	1.02153	2.39798	0.735785	2.51795	0.36496	1.46152
GLYMA_03G072100	13.7437	10.8848	0.274663	0.225541	3.80731	0.0796407	11.2773	0.60228
GLYMA_03G073100	13.5333	4.27766	8.42527	0.272203	5.54721	5.69276	12.0718	2.70975
GLYMA_03G073300	2.82283	3.05854	2.79118	2.32959	11.2521	5.39718	3.71817	5.77319
GLYMA_03G073400	71.5682	119.742	35.3766	44.4349	88.389	23.2609	60.809	64.0736
GLYMA_03G073500	61.2128	11.9552	45.1563	0	141.344	4.23779	106.636	30.9572
GLYMA_03G073700	5.16669	5.81675	7.36264	27.0903	67.9997	43.4389	2.78461	31.3066
GLYMA_03G074000	157.63	0.774835	4.39439	1.44022	25.3019	3.37046	106.624	2.41432
GLYMA_03G074300	0.299423	0.168914	0.379185	0.14114	0.494933	0.100167	0	0.399313
GLYMA_03G074400	111.486	78.2452	23.3347	14.2031	80.6668	13.7203	108.997	26.2951
GLYMA_03G074600	1.42518	0.548951	17.9432	23.7869	7.42548	22.9441	1.81592	3.72338
GLYMA_03G074800	0.600033	0.220847	0.0927888	1.71657	0.314483	0.222852	0.535296	0.105913
GLYMA_03G074900	12.652	133.422	482.896	1937.68	50.2299	718.201	5.52329	268.585
GLYMA_03G075200	1.50567e-18	1.26515e-06	0.155956	2.5107e-07	0.380267	0.211311	1.86606e-17	3.29821e-14
GLYMA_03G076200	63.2452	44.9563	15.8804	0.550197	29.1776	11.5089	67.4395	16.4104
GLYMA_03G076300	5.54826	6.03892	2.2427	1.35276	7.28888	2.0628	6.02059	2.79331
GLYMA_03G076700	1.30316	1.46964	0.946731	9.0422	1.33811	2.33454	0.367275	1.60238
GLYMA_03G077100	1.65543	1.74319	2.22933	0.0949767	2.3161	2.56885	2.60666	2.48562
GLYMA_03G077200	2.97131	0.427476	0.481414	0	0.889131	0.100049	1.86777	0.228208
GLYMA_03G077400	0.746957	0.964056	1.63597	0.312209	0.818521	0.566094	1.08769	0.40029
GLYMA_03G078000	36.2953	20.2611	0.577263	0	7.15031	0.0592184	25.3314	2.20389
GLYMA_03G078200	1.30583	2.12322	7.08533	43.6686	3.30901	11.7197	0.487968	3.78924
GLYMA_03G078300	1.95212	4.51563	33.8557	868.152	6.60368	120.392	2.33958	9.17335
GLYMA_03G078600	2.78535	1.68252	0.91875	0.163308	0.474099	0.647455	0.940037	0.561371
GLYMA_03G078700	28.1978	37.7923	1.22275	0.769749	10.206	2.00943	26.2917	2.29583
GLYMA_03G079200	0.099549	0.132571	1.32001	2.32066	0.377202	2.6551	0.0529455	0.92512
GLYMA_03G079800	2.3317	3.11647	0.572755	0.614246	2.36894	0.437344	3.16933	3.17122
GLYMA_03G080100	14.5994	12.8645	8.14178	0.740688	13.7208	4.80475	17.4583	7.70577
GLYMA_03G081800	0.897619	0.446227	0.486102	0	0.638696	0.106959	0.791142	0.467068
GLYMA_03G082100	1165.07	3267.13	3004.41	2960.17	1047.87	2652.77	957.975	1241.88
GLYMA_03G082900	0.251817	0.541016	4.18537	2.89228	2.47049	1.94844	0.972456	3.70216
GLYMA_03G083200	12.1302	22.0539	56.3768	127.916	41.7993	57.1649	20.1538	32.04
GLYMA_03G083500	1.20177	0.922949	0.199656	0.0261312	1.12631	0.0382297	1.94464	0.854004
GLYMA_03G083700	3.06919	3.60664	7.43306	1.26925	20.1962	7.16834	8.97501	10.6152
GLYMA_03G084300	1.0403	1.31918	6.59461	50.7234	2.20412	10.6087	0.183769	5.67727
GLYMA_03G084400	5.59663	5.83767	1.34737	0	3.87252	0.297201	11.6008	0.267907
GLYMA_03G085000	1.24646	0.965867	0.231339	0.238987	0.229337	0.236463	1.26106	0.318419
GLYMA_03G085700	3.94382	3.58117	1.17041	1.57809	1.45675	0.370822	4.79243	3.30558
GLYMA_03G085900	6.3412	6.35721	1.74538	1.38452	6.63446	1.32701	5.93084	3.54729
GLYMA_03G086000	2.83502	2.79333	6.54069	14.7869	6.23977	8.37335	2.66433	3.55795
GLYMA_03G086100	39.7291	26.2612	8.74272	1.5935	29.9279	1.70043	56.2521	11.5301
GLYMA_03G086200	18.8155	6.75093	72.4893	26.5289	49.8002	80.5878	14.4469	24.7232
GLYMA_03G086400	98.1137	75.2879	30.1245	30.8943	50.317	17.2025	104.542	48.8247
GLYMA_03G086800	4.17611	3.18787	1.52218	0.0969932	2.88252	0.801634	3.62223	1.55796
GLYMA_03G087500	1.49697	1.72456	4.22855	0.235775	0.0420064	0.187093	1.8274	0.0136345
GLYMA_03G088000	0	0	1.4673	0.9742	0.821789	1.45672	0	1.17003
GLYMA_03G088100	0	0	9.92905	25.0414	4.95422	10.1831	0	5.56507
GLYMA_03G088200	0.00908929	0.0688112	1.51879	2.08421	1.85802	1.5777	0.0525997	2.84857
GLYMA_03G088800	0	0.126546	0.14973	4.75802	0.0837049	0.107992	0.204912	0.285975
GLYMA_03G088900	16.2491	17.9208	32.122	1.58863	32.2687	32.2928	21.6626	36.5082
GLYMA_03G089300	0.102895	0	0.0498152	1.03344	0.12842	0.171543	1.20577	1.30065
GLYMA_03G089400	49.7715	53.0253	11.4758	0.226869	29.3728	3.95159	66.1969	15.6922
GLYMA_03G089600	13.2772	20.0373	10.7097	14.3371	12.3284	6.87721	13.1	22.9672
GLYMA_03G090000	0.50636	0.484479	0.705613	0.0672737	0.598771	0.124179	0.688512	0.217577
GLYMA_03G091000	0.581309	0.702142	0.0234532	0	0.276767	0.0955648	0.632812	0.223721
GLYMA_03G091100	1.84419	1.47098	0.668806	0.0717526	1.89954	0.465541	4.6402	1.06373
GLYMA_03G091200	4.38389	1.89512	0.698481	0	1.94069	0.303501	4.32546	0.720826
GLYMA_03G092500	4.7787	8.0201	4.98449	1.00206	5.46726	3.54628	3.64593	7.60345
GLYMA_03G092700	25.4091	14.2294	5.45206	1.97654	15.4906	4.90564	23.1065	5.15777
GLYMA_03G092800	10.9897	1.21053	9.68033	106.95	10.38	6.90616	4.84145	2.66166
GLYMA_03G093200	21.8453	18.8812	6.27649	1.52004	13.0363	3.6128	24.0165	9.61366
GLYMA_03G093600	1.5636	1.35282	5.88718	11.4598	6.19182	9.50198	2.08568	1.03807
GLYMA_03G097100	2.56697	2.68355	3.06062	0.619989	3.19396	3.40135	3.80025	2.8154
GLYMA_03G098300	10.4778	15.2728	20.8347	2.3947	13.9312	14.177	10.5121	9.00231
GLYMA_03G098600	0.822679	0.035903	0.380202	0.738375	0.711533	0.247762	1.3087	0
GLYMA_03G098800	1.6401	1.95259	0.441741	0	0.32761	0.360585	1.48515	0.393416
GLYMA_03G098900	5.20134	3.48123	2.15758	0.0685324	3.5881	1.20616	5.09807	2.50717
[truncated: 14,458 more rows]
