# Supplementary material for: Identifying Candidate Genes Related to Soybean (Glycine max) Seed Coat Color via RNA-Seq and Coexpression Network Analysis
Source: Genes (Basel). 2025 Jan 1;16(1):44. doi: 10.3390/genes16010044 (PMC11764550; doi:10.3390/genes16010044)
Supplement: Supplementary file 1 [file genes-16-00044-s001.zip › Table S4.xlsx]

## Sheet: brown
fromNode	toNode	weight
GLYMA_08G091600	GLYMA_15G185800	0.610869
GLYMA_03G136300	GLYMA_15G185800	0.607948
GLYMA_09G247100	GLYMA_15G185800	0.607906
GLYMA_08G091600	GLYMA_17G252500	0.607758
GLYMA_17G252500	GLYMA_09G247100	0.607102
GLYMA_09G247100	GLYMA_17G164400	0.605809
GLYMA_04G215800	GLYMA_08G298200	0.604513
GLYMA_17G252500	GLYMA_09G172700	0.604221
GLYMA_01G029400	GLYMA_14G010500	0.603262
GLYMA_01G029400	GLYMA_15G185800	0.602952
GLYMA_07G245000	GLYMA_15G185800	0.601803
GLYMA_03G135600	GLYMA_09G247100	0.601659
GLYMA_03G136300	GLYMA_17G252500	0.601471
GLYMA_03G135600	GLYMA_04G215800	0.601324
GLYMA_01G229100	GLYMA_15G185800	0.599853
GLYMA_09G247100	GLYMA_20G192200	0.598969
GLYMA_14G010500	GLYMA_15G002900	0.598573
GLYMA_01G029400	GLYMA_17G252500	0.598392
GLYMA_09G172700	GLYMA_15G185800	0.597389
GLYMA_02G075100	GLYMA_03G135600	0.597287
GLYMA_10G191200	GLYMA_14G010500	0.597097
GLYMA_04G093500	GLYMA_15G185800	0.596956
GLYMA_02G025200	GLYMA_15G042400	0.596875
GLYMA_03G135600	GLYMA_09G172700	0.596342
GLYMA_08G011800	GLYMA_10G116000	0.596271
GLYMA_03G249900	GLYMA_15G002900	0.596116
GLYMA_11G236600	GLYMA_08G298200	0.595866
GLYMA_08G091600	GLYMA_17G164400	0.595735
GLYMA_04G215800	GLYMA_10G116000	0.595557
GLYMA_02G075100	GLYMA_20G192200	0.59553
GLYMA_12G177900	GLYMA_15G042400	0.595479
GLYMA_08G044400	GLYMA_15G263000	0.595054
GLYMA_09G247100	GLYMA_08G298200	0.594846
GLYMA_01G029400	GLYMA_03G249900	0.594799
GLYMA_03G135600	GLYMA_16G106900	0.594778
GLYMA_03G136300	GLYMA_17G164400	0.59477
GLYMA_10G116000	GLYMA_16G106900	0.594676
GLYMA_08G278700	GLYMA_08G298200	0.594399
GLYMA_11G233900	GLYMA_08G298200	0.594179
GLYMA_01G045500	GLYMA_10G116000	0.594178
GLYMA_08G022800	GLYMA_14G042700	0.594076
GLYMA_03G135600	GLYMA_08G011800	0.593967
GLYMA_08G160900	GLYMA_15G185800	0.593848
GLYMA_07G085700	GLYMA_15G185800	0.593843
GLYMA_12G177900	GLYMA_20G107800	0.593654
GLYMA_02G025200	GLYMA_20G107800	0.593411
GLYMA_04G215800	GLYMA_17G164400	0.593377
GLYMA_01G045500	GLYMA_08G298200	0.593285
GLYMA_01G029400	GLYMA_02G266300	0.593265
GLYMA_15G042400	GLYMA_15G263000	0.59312
GLYMA_08G350500	GLYMA_15G042400	0.592998
GLYMA_02G231100	GLYMA_15G185800	0.592948
GLYMA_03G135600	GLYMA_08G091600	0.592871
GLYMA_04G074100	GLYMA_10G116000	0.592753
GLYMA_04G215800	GLYMA_06G021400	0.592718
GLYMA_06G043800	GLYMA_15G185800	0.592574
GLYMA_04G093500	GLYMA_17G252500	0.592542
GLYMA_06G133800	GLYMA_08G298200	0.592415
GLYMA_15G002900	GLYMA_U028900	0.592408
GLYMA_09G247100	GLYMA_10G116000	0.592377
GLYMA_15G095800	GLYMA_15G263000	0.592065
GLYMA_07G162900	GLYMA_08G089800	0.591748
GLYMA_05G215900	GLYMA_12G177900	0.591734
GLYMA_09G172700	GLYMA_17G164400	0.591715
GLYMA_13G149100	GLYMA_10G116000	0.59168
GLYMA_08G022800	GLYMA_15G098500	0.59157
GLYMA_01G229100	GLYMA_17G252500	0.591527
GLYMA_02G075100	GLYMA_10G116000	0.591494
GLYMA_08G011800	GLYMA_08G298200	0.591445
GLYMA_09G172700	GLYMA_10G116000	0.591358
GLYMA_08G061900	GLYMA_15G095800	0.591226
GLYMA_02G072800	GLYMA_08G089800	0.591126
GLYMA_11G122100	GLYMA_15G185800	0.591068
GLYMA_07G245000	GLYMA_17G252500	0.591064
GLYMA_09G113900	GLYMA_12G177900	0.591054
GLYMA_02G025200	GLYMA_09G113900	0.590985
GLYMA_01G229100	GLYMA_17G164400	0.590963
GLYMA_15G185800	GLYMA_19G215100	0.590908
GLYMA_01G058100	GLYMA_14G010500	0.590869
GLYMA_14G075200	GLYMA_15G185800	0.590799
GLYMA_08G298200	GLYMA_16G106900	0.590789
GLYMA_02G249300	GLYMA_15G095800	0.590781
GLYMA_04G215800	GLYMA_15G185800	0.590774
GLYMA_03G136300	GLYMA_03G249900	0.590754
GLYMA_17G252500	GLYMA_19G215100	0.59065
GLYMA_02G266300	GLYMA_15G002900	0.59057
GLYMA_11G233900	GLYMA_10G116000	0.590444
GLYMA_17G252500	GLYMA_16G106900	0.590333
GLYMA_11G033400	GLYMA_10G116000	0.590312
GLYMA_14G010500	GLYMA_19G215100	0.590306
GLYMA_08G043800	GLYMA_09G247100	0.590286
GLYMA_08G298200	GLYMA_14G016400	0.590144
GLYMA_08G350500	GLYMA_15G095800	0.590141
GLYMA_09G152900	GLYMA_15G185800	0.590019
GLYMA_04G074100	GLYMA_08G298200	0.590007
GLYMA_17G252500	GLYMA_09G152900	0.589894
GLYMA_02G045800	GLYMA_16G106900	0.589893
GLYMA_02G025200	GLYMA_08G044400	0.589885
GLYMA_09G172700	GLYMA_20G192200	0.58988
GLYMA_08G022800	GLYMA_09G229200	0.589687
GLYMA_08G280300	GLYMA_08G298200	0.589576
GLYMA_02G045800	GLYMA_08G011800	0.589566
GLYMA_02G045800	GLYMA_13G149100	0.589495
GLYMA_10G116000	GLYMA_20G161300	0.589464
GLYMA_11G025900	GLYMA_14G042700	0.58945
GLYMA_08G339000	GLYMA_14G010500	0.589358
GLYMA_01G058100	GLYMA_17G252500	0.589231
GLYMA_01G045500	GLYMA_03G135600	0.589205
GLYMA_04G215800	GLYMA_18G212200	0.589152
GLYMA_06G032500	GLYMA_14G010500	0.589135
GLYMA_12G177900	GLYMA_13G206700	0.589093
GLYMA_02G072800	GLYMA_18G287200	0.588958
GLYMA_02G075100	GLYMA_19G193900	0.588939
GLYMA_02G253900	GLYMA_08G298200	0.588898
GLYMA_03G246700	GLYMA_U028900	0.588863
GLYMA_02G025200	GLYMA_15G095800	0.588838
GLYMA_08G350500	GLYMA_20G018100	0.588823
GLYMA_08G091600	GLYMA_14G010500	0.58882
GLYMA_08G070200	GLYMA_10G116000	0.588812
GLYMA_08G298200	GLYMA_12G109300	0.588597
GLYMA_06G043800	GLYMA_17G252500	0.588595
GLYMA_10G116000	GLYMA_16G209600	0.58855
GLYMA_14G082400	GLYMA_15G042400	0.588504
GLYMA_11G236600	GLYMA_10G116000	0.58844
GLYMA_08G089800	GLYMA_19G198000	0.588357
GLYMA_09G229300	GLYMA_12G177900	0.588327
GLYMA_03G135600	GLYMA_04G074100	0.588261
GLYMA_09G172700	GLYMA_08G298200	0.588205
GLYMA_17G252500	GLYMA_11G122100	0.588127
GLYMA_07G162900	GLYMA_11G215600	0.588114
GLYMA_09G109200	GLYMA_14G010500	0.588099
GLYMA_08G044400	GLYMA_08G061900	0.588082
GLYMA_07G270900	GLYMA_15G002900	0.588079
GLYMA_08G298200	GLYMA_02G010900	0.588032
GLYMA_09G079000	GLYMA_15G185800	0.587917
GLYMA_10G116000	GLYMA_15G105500	0.587804
GLYMA_04G233200	GLYMA_08G298200	0.587691
GLYMA_08G298200	GLYMA_15G003200	0.587673
GLYMA_12G177900	GLYMA_13G368500	0.587508
GLYMA_02G062500	GLYMA_12G177900	0.587497
GLYMA_12G177900	GLYMA_14G042100	0.587432
GLYMA_08G089800	GLYMA_13G091200	0.587424
GLYMA_08G044400	GLYMA_08G350500	0.587389
GLYMA_02G025200	GLYMA_20G018100	0.587302
GLYMA_03G136300	GLYMA_14G010500	0.587287
GLYMA_06G133800	GLYMA_10G116000	0.587278
GLYMA_11G033400	GLYMA_08G298200	0.587259
GLYMA_02G072800	GLYMA_13G042400	0.587251
GLYMA_04G234400	GLYMA_08G298200	0.587191
GLYMA_08G044400	GLYMA_12G177900	0.587175
GLYMA_11G209700	GLYMA_15G042400	0.587155
GLYMA_02G075100	GLYMA_18G212200	0.587074
GLYMA_04G074100	GLYMA_14G004500	0.587032
GLYMA_02G045800	GLYMA_09G172700	0.587031
GLYMA_10G195000	GLYMA_15G185800	0.58702
GLYMA_06G021400	GLYMA_09G247100	0.587002
GLYMA_08G011800	GLYMA_19G193900	0.586996
GLYMA_15G003200	GLYMA_15G185800	0.586962
GLYMA_17G252500	GLYMA_10G191200	0.586822
GLYMA_03G249900	GLYMA_07G245000	0.586624
GLYMA_08G091600	GLYMA_08G298200	0.586596
GLYMA_02G072800	GLYMA_11G215600	0.58653
GLYMA_05G059800	GLYMA_15G002900	0.586406
GLYMA_11G122100	GLYMA_14G010500	0.586346
GLYMA_02G247400	GLYMA_17G252500	0.586326
GLYMA_14G004500	GLYMA_16G106900	0.586289
GLYMA_07G145800	GLYMA_14G004500	0.586263
GLYMA_15G042400	GLYMA_15G143700	0.586246
GLYMA_02G094500	GLYMA_15G095800	0.586145
GLYMA_10G116000	GLYMA_14G005700	0.586141
GLYMA_05G148300	GLYMA_17G252500	0.586122
GLYMA_08G022800	GLYMA_15G042400	0.586086
GLYMA_03G135600	GLYMA_13G149100	0.586045
GLYMA_09G172700	GLYMA_14G004500	0.586024
GLYMA_03G135600	GLYMA_11G233900	0.586007
GLYMA_10G116000	GLYMA_13G290700	0.585973
GLYMA_07G162900	GLYMA_11G050500	0.585959
GLYMA_02G025200	GLYMA_05G215900	0.585939
GLYMA_09G247100	GLYMA_17G159100	0.585918
GLYMA_07G085700	GLYMA_08G298200	0.585877
GLYMA_01G045500	GLYMA_18G212200	0.585855
GLYMA_04G093500	GLYMA_14G010500	0.585767
GLYMA_13G290700	GLYMA_14G004500	0.585758
GLYMA_09G172700	GLYMA_14G010500	0.585756
GLYMA_07G255300	GLYMA_15G042400	0.585689
GLYMA_08G053000	GLYMA_09G247100	0.585668
GLYMA_09G079000	GLYMA_17G252500	0.585628
GLYMA_03G249900	GLYMA_04G093500	0.585603
GLYMA_08G061900	GLYMA_16G117400	0.585601
GLYMA_13G125800	GLYMA_14G010500	0.58555
GLYMA_18G287200	GLYMA_19G263300	0.585532
GLYMA_03G135600	GLYMA_11G236600	0.585385
GLYMA_03G262900	GLYMA_11G215600	0.58532
GLYMA_07G161300	GLYMA_12G177900	0.585309
GLYMA_12G010100	GLYMA_12G177900	0.585295
GLYMA_02G045800	GLYMA_04G074100	0.585235
GLYMA_08G130800	GLYMA_11G215600	0.585183
GLYMA_11G215600	GLYMA_19G198000	0.585142
GLYMA_04G215800	GLYMA_17G252500	0.585102
GLYMA_16G106900	GLYMA_19G193900	0.585091
GLYMA_13G083700	GLYMA_14G042700	0.585073
GLYMA_09G113900	GLYMA_15G263000	0.585072
GLYMA_01G058100	GLYMA_15G185800	0.585053
GLYMA_09G153100	GLYMA_10G116000	0.585001
GLYMA_11G215600	GLYMA_19G263300	0.584982
GLYMA_07G255300	GLYMA_08G044400	0.584971
GLYMA_04G234400	GLYMA_10G116000	0.584933
GLYMA_07G270900	GLYMA_09G256800	0.584922
GLYMA_08G280300	GLYMA_10G116000	0.584915
GLYMA_02G025200	GLYMA_13G206700	0.584897
GLYMA_02G045800	GLYMA_08G070200	0.584897
GLYMA_09G256800	GLYMA_U028900	0.584891
GLYMA_08G022800	GLYMA_13G368500	0.584871
GLYMA_17G252500	GLYMA_13G290700	0.584866
GLYMA_15G263000	GLYMA_20G018100	0.584865
GLYMA_09G109200	GLYMA_15G185800	0.584824
GLYMA_07G162900	GLYMA_18G287200	0.584802
GLYMA_10G116000	GLYMA_20G155500	0.584777
GLYMA_02G025200	GLYMA_16G203800	0.584767
GLYMA_11G250400	GLYMA_16G106900	0.584757
GLYMA_10G145600	GLYMA_08G298200	0.584744
GLYMA_08G011800	GLYMA_14G004500	0.584738
GLYMA_03G135600	GLYMA_14G005700	0.584716
GLYMA_17G252500	GLYMA_14G075200	0.584684
GLYMA_03G249900	GLYMA_08G091600	0.584668
GLYMA_17G252500	GLYMA_14G005700	0.584664
GLYMA_05G101300	GLYMA_15G263000	0.584631
GLYMA_04G066600	GLYMA_10G116000	0.584623
GLYMA_15G095800	GLYMA_18G287200	0.584607
GLYMA_02G045800	GLYMA_11G033400	0.584587
GLYMA_03G262900	GLYMA_08G089800	0.58458
GLYMA_03G246700	GLYMA_07G270900	0.58457
GLYMA_08G089800	GLYMA_08G130800	0.584549
GLYMA_08G089800	GLYMA_19G263300	0.584547
GLYMA_08G280300	GLYMA_14G004500	0.584538
GLYMA_09G153100	GLYMA_14G004500	0.584514
GLYMA_08G091600	GLYMA_10G116000	0.584498
GLYMA_13G149100	GLYMA_14G004500	0.584438
GLYMA_11G215600	GLYMA_13G091200	0.584415
GLYMA_08G011700	GLYMA_10G116000	0.584391
GLYMA_10G116000	GLYMA_16G176100	0.584382
GLYMA_05G059800	GLYMA_05G182000	0.584355
GLYMA_13G042400	GLYMA_13G091200	0.584287
GLYMA_08G011800	GLYMA_11G250400	0.58423
GLYMA_11G033400	GLYMA_19G193900	0.584205
GLYMA_08G061900	GLYMA_09G113900	0.584178
GLYMA_08G298200	GLYMA_13G149100	0.584162
GLYMA_09G229200	GLYMA_12G177900	0.58416
GLYMA_06G133800	GLYMA_14G004500	0.584149
GLYMA_07G270900	GLYMA_13G125800	0.584145
GLYMA_05G148300	GLYMA_15G185800	0.584091
GLYMA_09G247100	GLYMA_14G010500	0.584074
GLYMA_07G085700	GLYMA_17G252500	0.58407
GLYMA_08G298200	GLYMA_20G161300	0.584057
GLYMA_17G252500	GLYMA_14G191200	0.584052
GLYMA_16G189500	GLYMA_17G191200	0.584028
GLYMA_12G177900	GLYMA_16G203800	0.584025
GLYMA_02G253900	GLYMA_10G116000	0.584004
GLYMA_11G236600	GLYMA_17G164400	0.583948
GLYMA_14G005700	GLYMA_15G185800	0.583945
GLYMA_02G070600	GLYMA_11G215600	0.583896
GLYMA_07G162900	GLYMA_19G002700	0.583838
GLYMA_09G172700	GLYMA_17G159100	0.583811
GLYMA_06G254700	GLYMA_17G252500	0.583809
GLYMA_06G187800	GLYMA_14G042700	0.583788
GLYMA_14G004500	GLYMA_14G005700	0.583773
GLYMA_03G135600	GLYMA_06G133800	0.583769
GLYMA_02G234600	GLYMA_11G215600	0.583722
GLYMA_09G247100	GLYMA_18G212200	0.583692
GLYMA_15G003200	GLYMA_17G164400	0.583674
GLYMA_08G298200	GLYMA_15G105500	0.583662
GLYMA_07G145800	GLYMA_10G116000	0.58365
GLYMA_12G177900	GLYMA_15G095800	0.583643
GLYMA_09G247100	GLYMA_11G250400	0.583622
GLYMA_08G298200	GLYMA_14G005700	0.58361
GLYMA_16G106900	GLYMA_17G164400	0.583584
GLYMA_13G149100	GLYMA_19G193900	0.583572
GLYMA_01G058100	GLYMA_07G270900	0.583566
GLYMA_08G053000	GLYMA_14G004500	0.583503
GLYMA_02G070600	GLYMA_08G089800	0.583471
GLYMA_07G143500	GLYMA_12G177900	0.583461
GLYMA_01G058100	GLYMA_02G266300	0.58344
GLYMA_14G082400	GLYMA_20G107800	0.58343
GLYMA_14G010500	GLYMA_14G191200	0.583411
GLYMA_01G045500	GLYMA_19G193900	0.583385
GLYMA_04G233200	GLYMA_14G004500	0.583353
GLYMA_02G231100	GLYMA_17G252500	0.583352
GLYMA_02G131300	GLYMA_10G116000	0.5833
GLYMA_06G032500	GLYMA_07G270900	0.583292
GLYMA_11G215600	GLYMA_13G056000	0.583243
GLYMA_08G022800	GLYMA_10G011300	0.583176
GLYMA_18G287200	GLYMA_14G054900	0.583159
GLYMA_04G233200	GLYMA_10G116000	0.583153
GLYMA_08G022800	GLYMA_13G206700	0.583101
GLYMA_01G045500	GLYMA_02G045800	0.582913
GLYMA_07G162900	GLYMA_13G042400	0.582868
GLYMA_05G182000	GLYMA_10G007500	0.582865
GLYMA_16G106900	GLYMA_17G159100	0.582853
GLYMA_06G133800	GLYMA_17G164400	0.582849
GLYMA_07G154300	GLYMA_15G095800	0.582846

## Sheet: green
fromNode	toNode	weight
GLYMA_04G222400	GLYMA_15G236800	0.6622
GLYMA_01G088700	GLYMA_04G222400	0.661996
GLYMA_13G001700	GLYMA_04G222400	0.661812
GLYMA_08G198400	GLYMA_04G222400	0.661798
GLYMA_12G132600	GLYMA_04G222400	0.661798
GLYMA_15G164900	GLYMA_04G222400	0.661798
GLYMA_16G069700	GLYMA_04G222400	0.661798
GLYMA_04G222400	GLYMA_18G217200	0.661531
GLYMA_13G077600	GLYMA_04G222400	0.660833
GLYMA_08G198900	GLYMA_04G222400	0.6606
GLYMA_15G240600	GLYMA_04G222400	0.660583
GLYMA_01G095900	GLYMA_15G236800	0.659275
GLYMA_12G115700	GLYMA_04G222400	0.659108
GLYMA_03G053500	GLYMA_04G222400	0.659008
GLYMA_01G088700	GLYMA_01G095900	0.658951
GLYMA_01G095900	GLYMA_13G001700	0.658891
GLYMA_01G095900	GLYMA_08G198400	0.658872
GLYMA_01G095900	GLYMA_12G132600	0.658872
GLYMA_01G095900	GLYMA_15G164900	0.658872
GLYMA_01G095900	GLYMA_16G069700	0.658872
GLYMA_01G095900	GLYMA_18G217200	0.658557
GLYMA_01G095900	GLYMA_15G240600	0.658211
GLYMA_01G095900	GLYMA_13G077600	0.657643
GLYMA_01G095900	GLYMA_08G198900	0.657636
GLYMA_03G107200	GLYMA_12G115700	0.65716
GLYMA_01G095900	GLYMA_12G115700	0.656972
GLYMA_01G088700	GLYMA_13G012100	0.656603
GLYMA_03G034500	GLYMA_04G222400	0.656306
GLYMA_12G115700	GLYMA_13G012100	0.655958
GLYMA_13G001700	GLYMA_13G012100	0.655951
GLYMA_08G198400	GLYMA_13G012100	0.655934
GLYMA_12G132600	GLYMA_13G012100	0.655934
GLYMA_13G012100	GLYMA_15G164900	0.655934
GLYMA_13G012100	GLYMA_16G069700	0.655934
GLYMA_15G240600	GLYMA_13G012100	0.655878
GLYMA_01G095900	GLYMA_03G053500	0.655806
GLYMA_13G012100	GLYMA_18G217200	0.65577
GLYMA_13G012100	GLYMA_15G236800	0.655581
GLYMA_13G012100	GLYMA_13G077600	0.655414
GLYMA_08G198900	GLYMA_13G012100	0.655157
GLYMA_01G088700	GLYMA_18G297600	0.655083
GLYMA_18G297600	GLYMA_15G236800	0.655022
GLYMA_01G095900	GLYMA_03G034500	0.654849
GLYMA_13G001700	GLYMA_18G297600	0.65446
GLYMA_16G014900	GLYMA_04G222400	0.654448
GLYMA_08G198400	GLYMA_18G297600	0.654446
GLYMA_12G132600	GLYMA_18G297600	0.654446
GLYMA_15G164900	GLYMA_18G297600	0.654446
GLYMA_16G069700	GLYMA_18G297600	0.654446
GLYMA_01G069300	GLYMA_12G115700	0.654412
GLYMA_01G088700	GLYMA_03G107200	0.654178
GLYMA_03G034500	GLYMA_13G012100	0.65413
GLYMA_18G217200	GLYMA_18G297600	0.654115
GLYMA_15G240600	GLYMA_03G107200	0.653912
GLYMA_06G297600	GLYMA_04G222400	0.653837
GLYMA_03G107200	GLYMA_13G001700	0.653782
GLYMA_03G107200	GLYMA_08G198400	0.653756
GLYMA_03G107200	GLYMA_12G132600	0.653756
GLYMA_03G107200	GLYMA_15G164900	0.653756
GLYMA_03G107200	GLYMA_16G069700	0.653756
GLYMA_03G107200	GLYMA_15G236800	0.653559
GLYMA_13G077600	GLYMA_18G297600	0.653368
GLYMA_16G014900	GLYMA_18G297600	0.653361
GLYMA_03G107200	GLYMA_18G217200	0.653354
GLYMA_01G069300	GLYMA_01G088700	0.653311
GLYMA_01G069300	GLYMA_15G240600	0.653213
GLYMA_08G198900	GLYMA_18G297600	0.653161
GLYMA_15G240600	GLYMA_18G297600	0.653128
GLYMA_03G107200	GLYMA_08G198900	0.652427
GLYMA_03G053500	GLYMA_18G297600	0.652296
GLYMA_01G069300	GLYMA_13G001700	0.652258
GLYMA_01G069300	GLYMA_08G198400	0.652241
GLYMA_01G069300	GLYMA_12G132600	0.652241
GLYMA_01G069300	GLYMA_15G164900	0.652241
GLYMA_01G069300	GLYMA_16G069700	0.652241
GLYMA_01G069300	GLYMA_18G217200	0.652165
GLYMA_03G107200	GLYMA_13G077600	0.652093
GLYMA_01G069300	GLYMA_08G198900	0.652036
GLYMA_01G069300	GLYMA_13G077600	0.651946
GLYMA_12G115700	GLYMA_18G297600	0.651714
GLYMA_01G069300	GLYMA_03G034500	0.651548
GLYMA_01G095900	GLYMA_16G014900	0.651533
GLYMA_01G069300	GLYMA_15G236800	0.651228
GLYMA_01G095900	GLYMA_06G297600	0.651192
GLYMA_05G165600	GLYMA_04G222400	0.651101
GLYMA_03G034500	GLYMA_18G297600	0.650707
GLYMA_01G088700	GLYMA_02G294400	0.649649
GLYMA_15G240600	GLYMA_13G312000	0.649645
GLYMA_15G240600	GLYMA_02G294400	0.649232
GLYMA_06G297600	GLYMA_13G012100	0.649093
GLYMA_01G095900	GLYMA_05G165600	0.64889
GLYMA_02G294400	GLYMA_13G001700	0.648852
GLYMA_02G294400	GLYMA_15G236800	0.648839
GLYMA_02G294400	GLYMA_08G198400	0.648832
GLYMA_02G294400	GLYMA_12G132600	0.648832
GLYMA_02G294400	GLYMA_15G164900	0.648832
GLYMA_02G294400	GLYMA_16G069700	0.648832
GLYMA_12G115700	GLYMA_13G312000	0.648794
GLYMA_09G190000	GLYMA_15G236800	0.648771
GLYMA_03G053500	GLYMA_13G012100	0.648749
GLYMA_01G088700	GLYMA_13G312000	0.64856
GLYMA_02G294400	GLYMA_18G217200	0.648522
GLYMA_03G207800	GLYMA_04G222400	0.648521
GLYMA_03G034500	GLYMA_03G107200	0.648234
GLYMA_02G294400	GLYMA_08G198900	0.64802
GLYMA_13G001700	GLYMA_13G312000	0.647918
GLYMA_08G198400	GLYMA_13G312000	0.647894
GLYMA_12G132600	GLYMA_13G312000	0.647894
GLYMA_13G312000	GLYMA_15G164900	0.647894
GLYMA_13G312000	GLYMA_16G069700	0.647894
GLYMA_02G294400	GLYMA_12G115700	0.647882
GLYMA_09G190000	GLYMA_16G014900	0.647857
GLYMA_02G294400	GLYMA_13G077600	0.647762
GLYMA_13G312000	GLYMA_18G217200	0.647692
GLYMA_03G034500	GLYMA_13G312000	0.647617
GLYMA_03G053500	GLYMA_09G190000	0.647593
GLYMA_07G198300	GLYMA_09G190000	0.647531
GLYMA_08G198900	GLYMA_13G312000	0.647502
GLYMA_13G312000	GLYMA_15G236800	0.647263
GLYMA_13G077600	GLYMA_13G312000	0.647111
GLYMA_09G190000	GLYMA_13G001700	0.646944
GLYMA_08G198400	GLYMA_09G190000	0.646929
GLYMA_09G190000	GLYMA_12G132600	0.646929
GLYMA_09G190000	GLYMA_15G164900	0.646929
GLYMA_09G190000	GLYMA_16G069700	0.646929
GLYMA_03G107200	GLYMA_07G081700	0.646919
GLYMA_01G069300	GLYMA_06G297600	0.646871
GLYMA_09G190000	GLYMA_18G217200	0.64647
GLYMA_05G165600	GLYMA_13G012100	0.646332
GLYMA_03G107200	GLYMA_03G207800	0.646263
GLYMA_01G088700	GLYMA_09G190000	0.6462
GLYMA_02G294400	GLYMA_03G034500	0.645884
GLYMA_13G012100	GLYMA_16G014900	0.645832
GLYMA_03G107200	GLYMA_16G014900	0.645644
GLYMA_01G095900	GLYMA_03G207800	0.645536
GLYMA_09G190000	GLYMA_13G077600	0.645535
GLYMA_10G203900	GLYMA_16G014900	0.645337
GLYMA_03G107200	GLYMA_06G297600	0.644896
GLYMA_06G297600	GLYMA_18G297600	0.644834
GLYMA_12G129200	GLYMA_04G222400	0.644755
GLYMA_02G294400	GLYMA_16G014900	0.644732
GLYMA_10G203900	GLYMA_15G236800	0.644704
GLYMA_01G088700	GLYMA_10G203900	0.644685
GLYMA_10G203900	GLYMA_12G115700	0.644614
GLYMA_03G207800	GLYMA_13G012100	0.644561
GLYMA_03G034500	GLYMA_07G064100	0.644502
GLYMA_08G198900	GLYMA_09G190000	0.64448
GLYMA_04G222400	GLYMA_17G089800	0.644327
GLYMA_03G034500	GLYMA_12G017000	0.644256
GLYMA_10G203900	GLYMA_13G001700	0.644164
GLYMA_08G198400	GLYMA_10G203900	0.644138
GLYMA_10G203900	GLYMA_12G132600	0.644138
GLYMA_10G203900	GLYMA_15G164900	0.644138
GLYMA_10G203900	GLYMA_16G069700	0.644138
GLYMA_01G069300	GLYMA_05G165600	0.643843
GLYMA_05G019800	GLYMA_12G115700	0.643779
GLYMA_10G203900	GLYMA_18G217200	0.643637
GLYMA_15G240600	GLYMA_10G203900	0.643556
GLYMA_08G210900	GLYMA_04G222400	0.643544
GLYMA_03G107200	GLYMA_05G165600	0.64349
GLYMA_15G240600	GLYMA_09G190000	0.643374
GLYMA_12G017000	GLYMA_12G115700	0.643347
GLYMA_07G064100	GLYMA_12G115700	0.643159
GLYMA_06G297600	GLYMA_13G312000	0.64307
GLYMA_01G069300	GLYMA_03G207800	0.643025
GLYMA_03G107200	GLYMA_17G089800	0.642774
GLYMA_15G240600	GLYMA_12G017000	0.6426
GLYMA_08G198900	GLYMA_10G203900	0.642473
GLYMA_15G240600	GLYMA_07G064100	0.642359
GLYMA_10G203900	GLYMA_13G077600	0.642306
GLYMA_03G034500	GLYMA_13G184000	0.642131
GLYMA_03G034500	GLYMA_13G234700	0.642101
GLYMA_15G240600	GLYMA_05G019800	0.642085
GLYMA_03G053500	GLYMA_12G023500	0.641958
GLYMA_03G107200	GLYMA_08G270300	0.641947
GLYMA_01G095900	GLYMA_12G129200	0.641873
GLYMA_01G088700	GLYMA_12G017000	0.641684
GLYMA_01G088700	GLYMA_13G008600	0.641583
GLYMA_13G008600	GLYMA_13G077600	0.641556
GLYMA_03G034500	GLYMA_13G008600	0.641485
GLYMA_13G001700	GLYMA_13G008600	0.641423
GLYMA_08G198400	GLYMA_13G008600	0.641404
GLYMA_12G132600	GLYMA_13G008600	0.641404
GLYMA_13G008600	GLYMA_15G164900	0.641404
GLYMA_13G008600	GLYMA_16G069700	0.641404
GLYMA_13G008600	GLYMA_15G236800	0.641374
GLYMA_13G008600	GLYMA_18G217200	0.641313
GLYMA_05G165600	GLYMA_18G297600	0.641303
GLYMA_02G294400	GLYMA_06G297600	0.641206
GLYMA_01G088700	GLYMA_07G064100	0.641197
GLYMA_03G034500	GLYMA_10G203900	0.641128
GLYMA_08G210900	GLYMA_09G190000	0.641121
GLYMA_01G095900	GLYMA_17G089800	0.641084
GLYMA_16G073000	GLYMA_04G222400	0.641053
GLYMA_01G069300	GLYMA_03G053500	0.641037
GLYMA_15G240600	GLYMA_13G008600	0.640873
GLYMA_03G034500	GLYMA_13G149500	0.640788
GLYMA_03G034500	GLYMA_03G242800	0.640638
GLYMA_05G165600	GLYMA_13G312000	0.640567
GLYMA_01G088700	GLYMA_05G019800	0.640467
GLYMA_08G198900	GLYMA_12G017000	0.640389
GLYMA_03G034500	GLYMA_05G019800	0.640346
GLYMA_08G198900	GLYMA_13G008600	0.640277
GLYMA_12G017000	GLYMA_13G001700	0.640246
GLYMA_08G198400	GLYMA_12G017000	0.640225
GLYMA_12G017000	GLYMA_12G132600	0.640225
GLYMA_12G017000	GLYMA_15G164900	0.640225
GLYMA_12G017000	GLYMA_16G069700	0.640225
GLYMA_15G240600	GLYMA_03G242800	0.640161
GLYMA_07G064100	GLYMA_13G001700	0.640153
GLYMA_12G017000	GLYMA_18G217200	0.64015
GLYMA_03G034500	GLYMA_03G209100	0.640133
GLYMA_07G064100	GLYMA_08G198400	0.640128
GLYMA_07G064100	GLYMA_12G132600	0.640128
GLYMA_07G064100	GLYMA_15G164900	0.640128
GLYMA_07G064100	GLYMA_16G069700	0.640128
GLYMA_07G198300	GLYMA_18G297600	0.640063
GLYMA_05G019800	GLYMA_13G001700	0.640015
GLYMA_03G053500	GLYMA_03G107200	0.640013
GLYMA_07G064100	GLYMA_18G217200	0.639998
GLYMA_05G019800	GLYMA_08G198400	0.639982
GLYMA_05G019800	GLYMA_12G132600	0.639982
GLYMA_05G019800	GLYMA_15G164900	0.639982
GLYMA_05G019800	GLYMA_16G069700	0.639982
GLYMA_15G240600	GLYMA_13G234700	0.639981
GLYMA_12G017000	GLYMA_13G077600	0.639966
GLYMA_07G064100	GLYMA_08G198900	0.639931
GLYMA_01G095900	GLYMA_08G210900	0.639917
GLYMA_01G088700	GLYMA_13G234700	0.639913
GLYMA_07G198300	GLYMA_04G222400	0.639765
GLYMA_01G069300	GLYMA_16G073000	0.639683
GLYMA_07G064100	GLYMA_13G077600	0.639672
GLYMA_05G019800	GLYMA_18G217200	0.63967
GLYMA_13G012100	GLYMA_16G073000	0.63965
GLYMA_03G207800	GLYMA_18G297600	0.639612
GLYMA_03G034500	GLYMA_05G004800	0.639419
GLYMA_01G088700	GLYMA_03G242800	0.63938
GLYMA_15G240600	GLYMA_13G149500	0.63936
GLYMA_05G019800	GLYMA_15G236800	0.639301
GLYMA_03G107200	GLYMA_16G064700	0.639287
GLYMA_03G034500	GLYMA_08G034400	0.63926
GLYMA_01G095900	GLYMA_07G198300	0.639248
GLYMA_05G019800	GLYMA_08G198900	0.639217
GLYMA_09G190000	GLYMA_12G115700	0.639207
GLYMA_08G210900	GLYMA_18G297600	0.639112
GLYMA_07G064100	GLYMA_15G236800	0.639056
GLYMA_12G017000	GLYMA_15G236800	0.638926
GLYMA_03G242800	GLYMA_12G115700	0.63889
GLYMA_03G242800	GLYMA_13G077600	0.638776
GLYMA_05G019800	GLYMA_13G077600	0.638681
GLYMA_03G034500	GLYMA_19G135100	0.638636
GLYMA_12G115700	GLYMA_13G234700	0.63862
GLYMA_03G242800	GLYMA_13G001700	0.638545
GLYMA_03G242800	GLYMA_18G217200	0.638527
GLYMA_03G242800	GLYMA_08G198400	0.638525
GLYMA_03G242800	GLYMA_12G132600	0.638525
GLYMA_03G242800	GLYMA_15G164900	0.638525
GLYMA_03G242800	GLYMA_16G069700	0.638525
GLYMA_01G069300	GLYMA_16G014900	0.638473
GLYMA_01G088700	GLYMA_13G184000	0.63846
GLYMA_13G234700	GLYMA_16G014900	0.638424
GLYMA_03G242800	GLYMA_08G198900	0.638406
GLYMA_15G240600	GLYMA_13G184000	0.638359
GLYMA_13G001700	GLYMA_13G234700	0.638288
GLYMA_08G198400	GLYMA_13G234700	0.638265
GLYMA_12G132600	GLYMA_13G234700	0.638265
GLYMA_13G234700	GLYMA_15G164900	0.638265
GLYMA_13G234700	GLYMA_16G069700	0.638265
GLYMA_12G115700	GLYMA_13G008600	0.638167
GLYMA_12G129200	GLYMA_18G297600	0.638144
GLYMA_01G088700	GLYMA_13G149500	0.638075
GLYMA_13G184000	GLYMA_16G014900	0.638023
GLYMA_08G198900	GLYMA_13G234700	0.638
GLYMA_13G234700	GLYMA_18G217200	0.637968
GLYMA_13G234700	GLYMA_15G236800	0.637944
GLYMA_02G294400	GLYMA_05G165600	0.637889
GLYMA_13G012100	GLYMA_17G089800	0.637777
GLYMA_12G115700	GLYMA_13G184000	0.637575
GLYMA_03G242800	GLYMA_15G236800	0.637455
GLYMA_02G294400	GLYMA_03G053500	0.637454
GLYMA_08G198900	GLYMA_13G149500	0.637301
GLYMA_03G053500	GLYMA_10G203900	0.637295
GLYMA_13G077600	GLYMA_13G234700	0.63726
GLYMA_13G077600	GLYMA_13G149500	0.63686
GLYMA_13G001700	GLYMA_13G149500	0.636857
GLYMA_08G198400	GLYMA_13G149500	0.636839
GLYMA_12G132600	GLYMA_13G149500	0.636839
GLYMA_13G149500	GLYMA_15G164900	0.636839
GLYMA_13G149500	GLYMA_16G069700	0.636839
GLYMA_13G149500	GLYMA_18G217200	0.63683
GLYMA_01G095900	GLYMA_07G081700	0.636826
GLYMA_15G240600	GLYMA_05G004800	0.63664
GLYMA_03G034500	GLYMA_17G089800	0.636611
GLYMA_12G115700	GLYMA_13G149500	0.636563
GLYMA_12G023500	GLYMA_15G236800	0.636506
GLYMA_13G312000	GLYMA_16G014900	0.636493
GLYMA_03G034500	GLYMA_16G035900	0.636461
GLYMA_08G198900	GLYMA_13G184000	0.636344
GLYMA_17G089800	GLYMA_18G297600	0.636341
GLYMA_03G024100	GLYMA_03G034500	0.636291
GLYMA_16G073000	GLYMA_18G297600	0.636284
GLYMA_03G034500	GLYMA_03G099200	0.636148
GLYMA_03G053500	GLYMA_13G008600	0.636057
GLYMA_06G297600	GLYMA_09G190000	0.635991
GLYMA_01G095900	GLYMA_16G073000	0.635907
GLYMA_13G176900	GLYMA_04G222400	0.635867
GLYMA_03G034500	GLYMA_09G190000	0.635864
GLYMA_13G001700	GLYMA_13G184000	0.635826
GLYMA_08G198400	GLYMA_13G184000	0.635809
GLYMA_12G132600	GLYMA_13G184000	0.635809
GLYMA_13G184000	GLYMA_15G164900	0.635809
GLYMA_13G184000	GLYMA_16G069700	0.635809
GLYMA_06G297600	GLYMA_12G017000	0.635793
GLYMA_13G149500	GLYMA_15G236800	0.635754
GLYMA_12G023500	GLYMA_12G129200	0.63561
GLYMA_13G184000	GLYMA_18G217200	0.635563
GLYMA_01G088700	GLYMA_12G023500	0.635551
GLYMA_01G088700	GLYMA_05G004800	0.635548
GLYMA_12G023500	GLYMA_13G001700	0.635546
GLYMA_08G198400	GLYMA_12G023500	0.635532
GLYMA_12G023500	GLYMA_12G132600	0.635532
GLYMA_12G023500	GLYMA_15G164900	0.635532
GLYMA_12G023500	GLYMA_16G069700	0.635532
GLYMA_06G297600	GLYMA_07G064100	0.635401
GLYMA_15G240600	GLYMA_03G024100	0.635348
GLYMA_03G107200	GLYMA_16G073000	0.635346
GLYMA_12G129200	GLYMA_13G012100	0.635336
GLYMA_06G297600	GLYMA_13G008600	0.635328
GLYMA_01G088700	GLYMA_03G024100	0.635322
GLYMA_01G095900	GLYMA_16G064700	0.635278
GLYMA_12G023500	GLYMA_18G217200	0.635269
GLYMA_08G270300	GLYMA_10G203900	0.635215
GLYMA_15G240600	GLYMA_19G135100	0.635204
GLYMA_05G004800	GLYMA_12G115700	0.635093
GLYMA_05G019800	GLYMA_07G081700	0.635029
GLYMA_03G242800	GLYMA_06G297600	0.635029
GLYMA_13G184000	GLYMA_15G236800	0.635021
GLYMA_05G019800	GLYMA_08G270300	0.634939
GLYMA_03G209100	GLYMA_12G115700	0.634927
GLYMA_13G077600	GLYMA_13G184000	0.63487
GLYMA_03G034500	GLYMA_12G023500	0.634862
GLYMA_07G081700	GLYMA_04G222400	0.63486
GLYMA_12G023500	GLYMA_13G077600	0.63484
GLYMA_07G081700	GLYMA_10G203900	0.634796
GLYMA_03G024100	GLYMA_15G236800	0.634765
GLYMA_01G088700	GLYMA_19G135100	0.634738
GLYMA_15G240600	GLYMA_08G034400	0.634708
GLYMA_03G053500	GLYMA_10G018300	0.634633
GLYMA_03G024100	GLYMA_13G001700	0.634623
GLYMA_03G024100	GLYMA_08G198400	0.634603
GLYMA_03G024100	GLYMA_12G132600	0.634603
GLYMA_03G024100	GLYMA_15G164900	0.634603
GLYMA_03G024100	GLYMA_16G069700	0.634603
GLYMA_07G198300	GLYMA_10G203900	0.634528
GLYMA_05G004800	GLYMA_08G198900	0.634425
GLYMA_15G240600	GLYMA_03G209100	0.634406
GLYMA_03G024100	GLYMA_18G217200	0.634406
GLYMA_02G294400	GLYMA_08G270300	0.634366
GLYMA_08G210900	GLYMA_13G012100	0.634355
GLYMA_01G069300	GLYMA_17G089800	0.634343
GLYMA_06G297600	GLYMA_13G149500	0.634342
GLYMA_01G088700	GLYMA_08G034400	0.634272
GLYMA_03G024100	GLYMA_13G077600	0.63423
GLYMA_05G019800	GLYMA_06G297600	0.634229
GLYMA_03G107200	GLYMA_07G050100	0.63418
GLYMA_03G207800	GLYMA_13G312000	0.634173
GLYMA_03G107200	GLYMA_05G022900	0.634103
GLYMA_08G198900	GLYMA_12G023500	0.634056
GLYMA_03G024100	GLYMA_08G198900	0.634017
GLYMA_05G165600	GLYMA_09G190000	0.633994
GLYMA_05G004800	GLYMA_13G077600	0.63396
GLYMA_05G004800	GLYMA_13G001700	0.633927
GLYMA_05G019800	GLYMA_16G064700	0.63391
GLYMA_05G004800	GLYMA_08G198400	0.633909
GLYMA_05G004800	GLYMA_12G132600	0.633909
GLYMA_05G004800	GLYMA_15G164900	0.633909
GLYMA_05G004800	GLYMA_16G069700	0.633909
GLYMA_08G034400	GLYMA_12G115700	0.633896
GLYMA_05G004800	GLYMA_18G217200	0.633893
GLYMA_03G053500	GLYMA_13G312000	0.633872
GLYMA_03G034500	GLYMA_10G130300	0.633863
GLYMA_09G190000	GLYMA_12G129200	0.63382
GLYMA_15G240600	GLYMA_12G023500	0.633779
GLYMA_08G034400	GLYMA_13G001700	0.633687
GLYMA_08G034400	GLYMA_08G198400	0.63366
GLYMA_08G034400	GLYMA_12G132600	0.63366
GLYMA_08G034400	GLYMA_15G164900	0.63366
GLYMA_08G034400	GLYMA_16G069700	0.63366
GLYMA_01G088700	GLYMA_03G209100	0.633615
GLYMA_08G034400	GLYMA_15G236800	0.633499
GLYMA_03G107200	GLYMA_10G216800	0.633491
GLYMA_12G023500	GLYMA_16G014900	0.633486
GLYMA_08G270300	GLYMA_13G312000	0.633458
GLYMA_02G294400	GLYMA_03G207800	0.633453
GLYMA_01G095900	GLYMA_08G270300	0.633445
GLYMA_08G034400	GLYMA_18G217200	0.633418
GLYMA_08G198900	GLYMA_19G135100	0.633383
GLYMA_06G297600	GLYMA_10G203900	0.633327
GLYMA_13G001700	GLYMA_19G135100	0.633234
GLYMA_08G198400	GLYMA_19G135100	0.633215
GLYMA_12G132600	GLYMA_19G135100	0.633215
GLYMA_15G164900	GLYMA_19G135100	0.633215
GLYMA_16G069700	GLYMA_19G135100	0.633215
GLYMA_05G165600	GLYMA_13G008600	0.63309
GLYMA_18G217200	GLYMA_19G135100	0.633079
GLYMA_12G115700	GLYMA_16G035900	0.632967
GLYMA_07G050100	GLYMA_13G312000	0.632965
GLYMA_05G019800	GLYMA_05G165600	0.632945
GLYMA_15G240600	GLYMA_17G089800	0.632942
GLYMA_13G077600	GLYMA_19G135100	0.632931
GLYMA_08G034400	GLYMA_13G077600	0.632883
GLYMA_02G294400	GLYMA_08G210900	0.63283
GLYMA_02G294400	GLYMA_16G073000	0.632809
GLYMA_08G034400	GLYMA_08G198900	0.632802
GLYMA_19G135100	GLYMA_15G236800	0.632782
GLYMA_05G165600	GLYMA_07G064100	0.632763
GLYMA_03G034500	GLYMA_14G158500	0.632738
GLYMA_07G078700	GLYMA_12G115700	0.632707
GLYMA_05G004800	GLYMA_15G236800	0.632623
GLYMA_16G064700	GLYMA_04G222400	0.632381
GLYMA_05G165600	GLYMA_12G017000	0.632336
GLYMA_03G242800	GLYMA_05G165600	0.632269
GLYMA_03G034500	GLYMA_03G207800	0.63216
GLYMA_03G209100	GLYMA_08G198900	0.631978
GLYMA_03G209100	GLYMA_13G001700	0.631933
GLYMA_03G209100	GLYMA_08G198400	0.631909
GLYMA_03G209100	GLYMA_12G132600	0.631909
GLYMA_03G209100	GLYMA_15G164900	0.631909
GLYMA_03G209100	GLYMA_16G069700	0.631909
GLYMA_01G095900	GLYMA_13G176900	0.631905
GLYMA_01G088700	GLYMA_17G089800	0.631842
GLYMA_13G008600	GLYMA_16G014900	0.63182
GLYMA_03G209100	GLYMA_18G217200	0.631747
GLYMA_15G240600	GLYMA_03G099200	0.631696
GLYMA_08G270300	GLYMA_04G222400	0.631667
GLYMA_05G019800	GLYMA_07G050100	0.6316
GLYMA_03G207800	GLYMA_10G203900	0.631561
GLYMA_15G240600	GLYMA_16G035900	0.631424
GLYMA_03G024100	GLYMA_16G014900	0.631396
GLYMA_03G034500	GLYMA_10G018300	0.631365
GLYMA_13G312000	GLYMA_16G064700	0.631343
GLYMA_03G209100	GLYMA_13G077600	0.63133
GLYMA_07G081700	GLYMA_13G012100	0.631327
GLYMA_13G176900	GLYMA_18G297600	0.63131
GLYMA_09G190000	GLYMA_17G089800	0.631099
GLYMA_01G088700	GLYMA_16G035900	0.631015
GLYMA_05G165600	GLYMA_10G203900	0.63094
GLYMA_03G209100	GLYMA_15G236800	0.630919
GLYMA_12G115700	GLYMA_19G135100	0.630862
GLYMA_06G297600	GLYMA_13G234700	0.630846

## Sheet: magenta
fromNode	toNode	weight
GLYMA_14G065200	GLYMA_05G236100	0.615031
GLYMA_18G195800	GLYMA_03G087500	0.614308
GLYMA_05G053900	GLYMA_14G065200	0.614272
ENSRNA050002990	GLYMA_13G003300	0.614113
GLYMA_13G003300	GLYMA_18G231300	0.613387
GLYMA_05G236100	GLYMA_05G127800	0.613189
GLYMA_14G065200	GLYMA_05G127800	0.612378
GLYMA_14G065200	GLYMA_12G103100	0.611836
GLYMA_05G053900	GLYMA_05G127800	0.61165
GLYMA_10G045600	GLYMA_05G127800	0.611529
GLYMA_05G234000	GLYMA_05G127800	0.611121
GLYMA_14G065200	GLYMA_13G015400	0.611094
GLYMA_01G189100	GLYMA_19G254300	0.610678
GLYMA_05G095500	GLYMA_05G127800	0.610553
GLYMA_05G127800	GLYMA_20G121600	0.610183
GLYMA_14G065200	GLYMA_20G121600	0.609948
GLYMA_03G198300	GLYMA_05G127800	0.609912
GLYMA_14G065200	GLYMA_10G045600	0.609891
GLYMA_05G127800	GLYMA_03G087500	0.609679
GLYMA_01G125500	GLYMA_05G127800	0.609469
GLYMA_05G127800	GLYMA_13G012400	0.609433
GLYMA_12G232100	GLYMA_18G231300	0.609121
GLYMA_03G087500	GLYMA_13G019700	0.60888
GLYMA_14G065200	GLYMA_18G195800	0.608857
GLYMA_04G076000	GLYMA_03G087500	0.608718
GLYMA_14G065200	GLYMA_13G012400	0.608576
GLYMA_14G065200	GLYMA_03G087500	0.608541
GLYMA_01G189100	GLYMA_04G223100	0.608427
GLYMA_07G136500	GLYMA_11G251900	0.608362
GLYMA_14G065200	GLYMA_07G136500	0.608262
ENSRNA050002990	GLYMA_12G232100	0.608193
GLYMA_05G127800	GLYMA_13G015400	0.608136
GLYMA_12G232100	GLYMA_05G127800	0.608039
GLYMA_05G002500	GLYMA_03G087500	0.608007
GLYMA_14G065200	GLYMA_05G234000	0.607785
GLYMA_12G103100	GLYMA_05G127800	0.60776
GLYMA_05G204800	GLYMA_03G087500	0.607623
GLYMA_04G223100	GLYMA_03G087500	0.607585
GLYMA_11G105500	GLYMA_12G232100	0.607456
GLYMA_19G150600	GLYMA_03G087500	0.607416
GLYMA_05G127800	GLYMA_20G079600	0.607226
GLYMA_09G034100	GLYMA_03G087500	0.607183
GLYMA_03G087500	GLYMA_11G251900	0.607142
ENSRNA050003362	GLYMA_05G127800	0.606993
GLYMA_05G095500	GLYMA_14G065200	0.606849
GLYMA_01G189100	GLYMA_10G182000	0.606704
GLYMA_05G127800	GLYMA_16G067600	0.606422
GLYMA_07G136500	GLYMA_05G127800	0.606418
GLYMA_01G125500	GLYMA_14G065200	0.606134
GLYMA_02G089800	GLYMA_05G127800	0.606068
GLYMA_09G026700	GLYMA_13G003300	0.606016
GLYMA_05G127800	GLYMA_11G211200	0.605979
GLYMA_13G012400	GLYMA_11G251900	0.605888
GLYMA_03G087500	GLYMA_13G015400	0.605802
GLYMA_05G081800	GLYMA_05G127800	0.605669
GLYMA_05G127800	GLYMA_18G080600	0.605527
GLYMA_08G002500	GLYMA_03G087500	0.605071
GLYMA_01G189100	GLYMA_11G251900	0.605042
GLYMA_14G065200	GLYMA_20G079600	0.604979
GLYMA_01G189100	GLYMA_05G127800	0.604834
GLYMA_01G189100	GLYMA_04G035900	0.604832
GLYMA_14G065200	GLYMA_04G148200	0.604761
GLYMA_05G127800	GLYMA_13G018200	0.6046
GLYMA_05G127800	GLYMA_13G003300	0.604446
GLYMA_05G127800	GLYMA_19G076900	0.604396
GLYMA_03G003800	GLYMA_05G127800	0.604333
GLYMA_12G185900	GLYMA_05G127800	0.60409
GLYMA_12G232300	GLYMA_05G127800	0.603899
GLYMA_13G003300	GLYMA_17G079700	0.603838
GLYMA_05G127800	GLYMA_13G011500	0.603781
GLYMA_02G123700	GLYMA_14G065200	0.603696
GLYMA_01G189100	GLYMA_14G065200	0.603634
GLYMA_02G089800	GLYMA_14G065200	0.603581
GLYMA_05G127800	GLYMA_15G157600	0.60353
GLYMA_01G189100	GLYMA_09G275800	0.603314
GLYMA_02G205000	GLYMA_13G003300	0.603175
GLYMA_05G127800	GLYMA_15G116900	0.603155
GLYMA_09G164000	GLYMA_05G127800	0.603065
GLYMA_02G037000	GLYMA_05G127800	0.603062
GLYMA_14G065200	GLYMA_16G067600	0.603046
GLYMA_14G065200	GLYMA_09G164000	0.602975
GLYMA_02G302900	GLYMA_05G127800	0.602966
GLYMA_02G037000	GLYMA_14G065200	0.602952
GLYMA_03G087500	GLYMA_04G035900	0.602773
GLYMA_02G208300	GLYMA_05G127800	0.602761
GLYMA_12G232000	GLYMA_05G127800	0.602739
GLYMA_05G127800	GLYMA_13G191400	0.602544
GLYMA_03G198300	GLYMA_14G065200	0.602472
GLYMA_14G065200	GLYMA_09G034100	0.602453
GLYMA_02G123700	GLYMA_05G127800	0.602451
GLYMA_04G076000	GLYMA_14G065200	0.60244
GLYMA_01G189100	GLYMA_14G101900	0.601936
GLYMA_12G103100	GLYMA_03G087500	0.601869
GLYMA_05G127800	GLYMA_13G352900	0.60184
GLYMA_14G065200	GLYMA_12G232100	0.601828
GLYMA_10G017600	GLYMA_03G087500	0.601749
GLYMA_14G065200	GLYMA_08G346600	0.601748
GLYMA_11G105500	GLYMA_13G003300	0.601745
GLYMA_05G127800	GLYMA_20G218800	0.601706
GLYMA_05G127800	GLYMA_18G195800	0.601675
ENSRNA050003362	GLYMA_14G065200	0.601622
GLYMA_03G017500	GLYMA_05G127800	0.601555
GLYMA_13G003300	GLYMA_17G207800	0.601536
GLYMA_10G010100	GLYMA_05G127800	0.601524
GLYMA_05G127800	GLYMA_13G009100	0.60152
GLYMA_05G127800	GLYMA_13G202300	0.601507
GLYMA_11G216800	GLYMA_05G127800	0.601481
GLYMA_02G302900	GLYMA_14G065200	0.601416
GLYMA_14G065200	GLYMA_11G211200	0.601023
GLYMA_04G025700	GLYMA_05G127800	0.601018
GLYMA_04G223100	GLYMA_14G065200	0.600979
GLYMA_07G079000	GLYMA_03G087500	0.600967
GLYMA_05G127800	GLYMA_04G148200	0.600877
GLYMA_01G189100	GLYMA_16G006900	0.600839
GLYMA_05G127800	GLYMA_13G074000	0.600782
GLYMA_14G065200	GLYMA_13G202300	0.600705
GLYMA_05G127800	GLYMA_13G125500	0.600643
GLYMA_05G127800	GLYMA_19G109600	0.6006
GLYMA_04G223100	GLYMA_07G136500	0.60045
GLYMA_13G003300	GLYMA_14G055500	0.600361
GLYMA_05G127800	GLYMA_15G073000	0.600352
GLYMA_11G151000	GLYMA_05G127800	0.600238
GLYMA_18G000200	GLYMA_03G087500	0.60022
GLYMA_09G184300	GLYMA_05G127800	0.600209
GLYMA_05G127800	GLYMA_13G161100	0.600201
GLYMA_03G155600	GLYMA_05G127800	0.600146
GLYMA_03G087500	GLYMA_11G217200	0.600136
GLYMA_08G346600	GLYMA_05G127800	0.600119
GLYMA_14G065200	GLYMA_05G204800	0.59998
GLYMA_07G136500	GLYMA_03G087500	0.599856
ENSRNA050003523	GLYMA_05G127800	0.599824
GLYMA_14G065200	GLYMA_15G073000	0.599813
GLYMA_02G080300	GLYMA_05G127800	0.599736
GLYMA_11G105500	GLYMA_05G127800	0.59973
GLYMA_03G087500	GLYMA_04G148200	0.599725
GLYMA_01G189100	GLYMA_15G073000	0.59965
GLYMA_14G065200	GLYMA_09G275800	0.599573
GLYMA_14G065200	GLYMA_13G018200	0.599544
GLYMA_08G303200	GLYMA_13G003300	0.599515
GLYMA_14G065200	GLYMA_18G000200	0.599102
GLYMA_05G127800	GLYMA_17G014000	0.599051
GLYMA_09G034100	GLYMA_05G127800	0.599048
GLYMA_08G002500	GLYMA_05G127800	0.599011
GLYMA_03G215200	GLYMA_05G127800	0.598908
GLYMA_14G065200	GLYMA_08G002500	0.598908
GLYMA_14G065200	GLYMA_13G074000	0.5988
GLYMA_03G017500	GLYMA_14G065200	0.598706
GLYMA_05G127800	GLYMA_13G198500	0.59869
GLYMA_05G081800	GLYMA_14G065200	0.598588
ENSRNA050003305	GLYMA_05G127800	0.59845
GLYMA_14G065200	GLYMA_18G080600	0.598286
GLYMA_08G284500	GLYMA_03G087500	0.598154
GLYMA_05G002500	GLYMA_14G065200	0.598055
GLYMA_13G012400	GLYMA_03G087500	0.597884
GLYMA_14G065200	GLYMA_13G191400	0.597727
GLYMA_14G065200	GLYMA_15G157600	0.597655
GLYMA_05G127800	GLYMA_13G016400	0.597631
GLYMA_11G251900	GLYMA_13G015400	0.597615
GLYMA_05G053900	GLYMA_03G087500	0.597576
GLYMA_14G065200	GLYMA_19G076900	0.597517
GLYMA_14G065200	GLYMA_13G125500	0.597394
GLYMA_03G003800	GLYMA_14G065200	0.597365
GLYMA_14G065200	GLYMA_11G151000	0.597286
GLYMA_02G113800	GLYMA_05G127800	0.597237
GLYMA_01G161300	GLYMA_13G074000	0.597102
GLYMA_05G127800	GLYMA_17G069300	0.597065
GLYMA_05G127800	GLYMA_15G008700	0.596855
GLYMA_05G127800	GLYMA_15G118800	0.596795
GLYMA_05G127800	GLYMA_15G096400	0.596727
GLYMA_14G065200	GLYMA_12G232000	0.596635
GLYMA_05G127800	GLYMA_16G109600	0.596572
GLYMA_14G065200	GLYMA_20G218800	0.596555
GLYMA_14G065200	GLYMA_12G185900	0.596456
GLYMA_09G026700	GLYMA_12G232100	0.596309
GLYMA_05G127800	GLYMA_15G222300	0.596273
GLYMA_14G065200	GLYMA_13G016400	0.596209
GLYMA_04G076000	GLYMA_05G127800	0.596148
GLYMA_11G151000	GLYMA_03G087500	0.596121
GLYMA_11G216800	GLYMA_12G232100	0.596074
GLYMA_14G065200	GLYMA_11G217200	0.59599
GLYMA_14G065200	GLYMA_13G003300	0.595951
GLYMA_09G275800	GLYMA_05G127800	0.595828
GLYMA_04G051500	GLYMA_05G127800	0.595805
GLYMA_14G065200	GLYMA_13G019700	0.595801
GLYMA_01G189100	GLYMA_07G074100	0.595774
GLYMA_15G121300	GLYMA_03G087500	0.595712
GLYMA_14G065200	GLYMA_13G011500	0.595627
GLYMA_01G189100	GLYMA_14G202500	0.595582
GLYMA_05G127800	GLYMA_20G099800	0.595504
GLYMA_14G065200	GLYMA_13G009100	0.595321
GLYMA_19G116700	GLYMA_03G087500	0.595159
GLYMA_01G189100	GLYMA_09G164000	0.595108
GLYMA_05G127800	GLYMA_13G168700	0.59507
GLYMA_14G065200	GLYMA_19G150600	0.595052
GLYMA_14G065200	GLYMA_12G232300	0.595041
GLYMA_05G127800	GLYMA_10G286100	0.594973
GLYMA_03G017500	GLYMA_03G087500	0.594971
GLYMA_02G208300	GLYMA_14G065200	0.594879
GLYMA_13G125500	GLYMA_18G025700	0.594866
GLYMA_02G034100	GLYMA_03G087500	0.594859
GLYMA_14G065200	GLYMA_10G010100	0.59485
GLYMA_03G087500	GLYMA_13G016400	0.594748
GLYMA_14G065200	GLYMA_10G017600	0.594528
GLYMA_05G127800	GLYMA_18G051000	0.594298
GLYMA_14G065200	GLYMA_11G251900	0.59419
GLYMA_12G232100	GLYMA_14G055500	0.594155
GLYMA_20G121600	GLYMA_03G087500	0.594094
GLYMA_01G189100	GLYMA_02G123700	0.594042
GLYMA_14G065200	GLYMA_19G109600	0.594016
GLYMA_08G025100	GLYMA_05G127800	0.593946
GLYMA_05G127800	GLYMA_17G201300	0.593886
GLYMA_14G065200	GLYMA_13G352900	0.593845
GLYMA_05G204800	GLYMA_05G127800	0.593843
GLYMA_14G065200	GLYMA_20G099800	0.593807
GLYMA_03G155600	GLYMA_14G065200	0.59373
GLYMA_04G025700	GLYMA_14G065200	0.593537
GLYMA_05G127800	GLYMA_14G125500	0.593444
GLYMA_12G232100	GLYMA_17G207800	0.593263
GLYMA_08G303200	GLYMA_12G232300	0.593229
GLYMA_06G256800	GLYMA_05G127800	0.593227
GLYMA_17G174900	GLYMA_03G087500	0.593203
GLYMA_13G125500	GLYMA_19G150600	0.593109
GLYMA_05G127800	GLYMA_U034500	0.593105
GLYMA_14G065200	GLYMA_17G014000	0.593099
GLYMA_05G127800	GLYMA_18G000200	0.593089
GLYMA_01G189100	GLYMA_18G000200	0.593049
ENSRNA050028122	GLYMA_05G127800	0.593047
GLYMA_02G113800	GLYMA_14G065200	0.592985
GLYMA_20G079600	GLYMA_03G087500	0.592895
GLYMA_14G065200	GLYMA_11G216800	0.592886
GLYMA_16G067600	GLYMA_03G087500	0.592819
GLYMA_04G051500	GLYMA_14G065200	0.592818
GLYMA_12G232100	GLYMA_19G076900	0.592802
GLYMA_14G065200	GLYMA_15G096400	0.592704
GLYMA_14G065200	GLYMA_15G116900	0.59269
GLYMA_12G232100	GLYMA_17G079700	0.592659
GLYMA_13G125500	GLYMA_03G087500	0.592585
GLYMA_14G065200	GLYMA_11G105500	0.592436
GLYMA_02G205000	GLYMA_12G232100	0.592378
GLYMA_12G231900	GLYMA_13G003300	0.592376
GLYMA_10G017600	GLYMA_05G127800	0.592311
GLYMA_05G127800	GLYMA_13G330400	0.592086
ENSRNA050028122	GLYMA_14G065200	0.591921
GLYMA_13G003300	GLYMA_19G197100	0.591874
ENSRNA050003523	GLYMA_14G065200	0.591845
GLYMA_14G065200	GLYMA_15G222300	0.591821
GLYMA_06G024700	GLYMA_05G127800	0.591728
GLYMA_01G189100	GLYMA_15G121300	0.591683
GLYMA_05G095500	GLYMA_10G045600	0.591626
GLYMA_01G189100	GLYMA_08G346600	0.591608
GLYMA_11G003100	GLYMA_03G087500	0.591581
GLYMA_09G275800	GLYMA_03G087500	0.591536
GLYMA_16G067600	GLYMA_19G150600	0.591466
GLYMA_14G065200	GLYMA_10G286100	0.591451
GLYMA_06G302900	GLYMA_05G127800	0.591419
GLYMA_14G065200	GLYMA_11G003100	0.59141
GLYMA_08G197900	GLYMA_05G127800	0.59139
GLYMA_05G127800	GLYMA_11G217200	0.591312
GLYMA_13G018200	GLYMA_03G087500	0.591286
GLYMA_12G232100	GLYMA_18G268300	0.591242
GLYMA_13G012400	GLYMA_13G019700	0.591229
GLYMA_05G127800	GLYMA_19G029800	0.591115
GLYMA_04G195300	GLYMA_05G127800	0.591105
GLYMA_05G095500	GLYMA_20G121600	0.591053
GLYMA_13G125500	GLYMA_19G116700	0.59101
GLYMA_16G067600	GLYMA_13G019700	0.590897
GLYMA_05G095500	GLYMA_12G103100	0.590797
GLYMA_04G243000	GLYMA_03G087500	0.590791
GLYMA_03G087500	GLYMA_07G067300	0.590697
GLYMA_05G095500	GLYMA_09G164000	0.590474
GLYMA_13G012400	GLYMA_19G150600	0.590465
GLYMA_05G127800	GLYMA_19G150600	0.590462
GLYMA_13G168700	GLYMA_15G037400	0.590455
GLYMA_05G095500	GLYMA_03G087500	0.590417
GLYMA_05G127800	GLYMA_14G213500	0.590381
GLYMA_01G189100	GLYMA_06G191900	0.590329
GLYMA_13G202300	GLYMA_03G087500	0.590321
GLYMA_05G095500	GLYMA_05G234000	0.590209
GLYMA_04G051500	GLYMA_11G251900	0.590206
GLYMA_11G216800	GLYMA_13G003300	0.59013
GLYMA_01G189100	GLYMA_02G302900	0.590066
GLYMA_14G065200	GLYMA_13G168700	0.589988
GLYMA_05G002500	GLYMA_05G127800	0.58996
GLYMA_08G284500	GLYMA_13G125500	0.589939
GLYMA_14G065200	GLYMA_13G198500	0.589803
GLYMA_01G189100	GLYMA_12G103100	0.589785
GLYMA_14G065200	GLYMA_17G069300	0.589636
GLYMA_01G189100	GLYMA_02G034100	0.589607
GLYMA_08G346600	GLYMA_03G087500	0.589582
GLYMA_07G191000	GLYMA_05G127800	0.589566
GLYMA_05G095500	GLYMA_07G136500	0.589519
GLYMA_11G003100	GLYMA_05G127800	0.589517
GLYMA_14G065200	GLYMA_15G008700	0.589512
GLYMA_12G232100	GLYMA_16G194900	0.589465
GLYMA_14G065200	GLYMA_09G184300	0.589401
GLYMA_04G223100	GLYMA_05G127800	0.589365
GLYMA_02G089800	GLYMA_05G095500	0.589233
GLYMA_01G189100	GLYMA_03G087500	0.589213
GLYMA_01G189100	GLYMA_07G136500	0.589091
GLYMA_02G238200	GLYMA_13G074000	0.589054
GLYMA_14G065200	GLYMA_13G161100	0.588983
GLYMA_02G123700	GLYMA_05G095500	0.588823
GLYMA_14G065200	GLYMA_14G202500	0.588821
GLYMA_04G223100	GLYMA_13G012400	0.588785
GLYMA_09G034100	GLYMA_13G012400	0.588751
GLYMA_13G125500	GLYMA_15G121300	0.588691
GLYMA_14G065200	GLYMA_19G029800	0.588644
GLYMA_08G303200	GLYMA_12G232100	0.588551
GLYMA_12G231900	GLYMA_05G127800	0.588457
GLYMA_12G232300	GLYMA_17G207800	0.588449
GLYMA_17G014000	GLYMA_03G087500	0.588371
GLYMA_02G302900	GLYMA_05G095500	0.588289
GLYMA_01G189100	GLYMA_05G011700	0.588244
GLYMA_03G087500	GLYMA_20G099800	0.588104
GLYMA_09G034100	GLYMA_13G125500	0.587857
GLYMA_02G080300	GLYMA_14G065200	0.587821
GLYMA_05G127800	GLYMA_13G019700	0.587759
GLYMA_01G189100	GLYMA_18G195800	0.587749
GLYMA_09G034100	GLYMA_16G067600	0.587704
GLYMA_03G215200	GLYMA_14G065200	0.587397
GLYMA_02G057600	GLYMA_13G074000	0.587363
GLYMA_05G127800	GLYMA_17G172400	0.587334
GLYMA_13G003300	GLYMA_18G268300	0.587334
GLYMA_01G189100	GLYMA_07G079000	0.58722
GLYMA_17G014000	GLYMA_18G272600	0.58718
GLYMA_10G045600	GLYMA_12G232100	0.58717
GLYMA_14G065200	GLYMA_14G125500	0.587109
GLYMA_01G125500	GLYMA_05G095500	0.587104
GLYMA_04G051500	GLYMA_13G019700	0.587019
GLYMA_10G045600	GLYMA_03G087500	0.586979
GLYMA_14G065200	GLYMA_17G201300	0.586937
GLYMA_02G113800	GLYMA_03G087500	0.586789
GLYMA_02G037000	GLYMA_03G087500	0.586666
GLYMA_04G051500	GLYMA_04G223100	0.58666
GLYMA_05G127800	GLYMA_17G180300	0.586649
GLYMA_09G026700	GLYMA_05G127800	0.58658
ENSRNA050003362	GLYMA_03G087500	0.586565
GLYMA_05G095500	GLYMA_05G236100	0.586521
GLYMA_12G055400	GLYMA_05G127800	0.586345
GLYMA_02G057600	GLYMA_15G222300	0.586282
ENSRNA050003305	GLYMA_14G065200	0.586258
GLYMA_14G065200	GLYMA_16G109600	0.58624
GLYMA_09G096700	GLYMA_11G211200	0.586169
GLYMA_05G127800	GLYMA_16G006900	0.586151
GLYMA_01G189100	GLYMA_04G076000	0.586131
GLYMA_12G232100	GLYMA_15G116900	0.586129
GLYMA_11G211200	GLYMA_19G109600	0.586108
GLYMA_05G127800	GLYMA_14G202500	0.586106
ENSRNA050028122	GLYMA_03G087500	0.586098
GLYMA_14G065200	GLYMA_16G006900	0.586048
GLYMA_14G065200	GLYMA_U034500	0.586013
GLYMA_03G066700	GLYMA_05G127800	0.585966
GLYMA_18G025700	GLYMA_03G087500	0.585855
GLYMA_04G051500	GLYMA_03G087500	0.585848
GLYMA_14G065200	GLYMA_10G182000	0.585839
GLYMA_05G127800	GLYMA_13G161500	0.585764
GLYMA_04G243000	GLYMA_14G065200	0.585742
GLYMA_13G003300	GLYMA_15G116900	0.585724
GLYMA_12G232100	GLYMA_16G109600	0.585687
GLYMA_01G054500	GLYMA_05G127800	0.585662
GLYMA_14G202500	GLYMA_03G087500	0.585657
GLYMA_01G189100	GLYMA_05G204800	0.58565
GLYMA_05G053900	GLYMA_05G095500	0.585646
GLYMA_03G261400	GLYMA_05G127800	0.585628
GLYMA_04G051500	GLYMA_04G243000	0.585612
GLYMA_13G003300	GLYMA_19G076900	0.585582
GLYMA_09G096700	GLYMA_13G191400	0.585561
GLYMA_05G095500	GLYMA_08G346600	0.585551
GLYMA_15G157600	GLYMA_03G087500	0.585518
GLYMA_01G189100	GLYMA_05G095500	0.585461
GLYMA_13G012400	GLYMA_18G195800	0.585432
GLYMA_12G232100	GLYMA_13G161500	0.585403
GLYMA_14G065200	GLYMA_06G302900	0.585328
GLYMA_07G136500	GLYMA_04G035900	0.585228
GLYMA_01G009900	GLYMA_03G087500	0.585225
GLYMA_05G127800	GLYMA_17G013900	0.585169
GLYMA_08G237100	GLYMA_03G087500	0.585115
GLYMA_13G074000	GLYMA_14G023200	0.585104
GLYMA_05G095500	GLYMA_13G074000	0.585025
GLYMA_06G302900	GLYMA_03G087500	0.584825
GLYMA_03G155600	GLYMA_03G087500	0.584777
GLYMA_05G095500	GLYMA_12G232100	0.584769
GLYMA_14G065200	GLYMA_08G025100	0.584708
GLYMA_13G003300	GLYMA_16G194900	0.584674
GLYMA_04G076000	GLYMA_13G012400	0.584586
GLYMA_10G182000	GLYMA_03G087500	0.584583
GLYMA_12G231900	GLYMA_12G232100	0.58456
GLYMA_14G065200	GLYMA_06G191900	0.584547
GLYMA_04G051500	GLYMA_07G079000	0.584541
GLYMA_09G184300	GLYMA_19G197100	0.584465
GLYMA_05G236100	GLYMA_03G087500	0.584459
GLYMA_08G237100	GLYMA_16G067600	0.584391
GLYMA_02G034100	GLYMA_14G065200	0.584378
GLYMA_12G232100	GLYMA_13G003300	0.584279
GLYMA_01G189100	GLYMA_16G104100	0.584212
GLYMA_05G095500	GLYMA_13G012400	0.584156
GLYMA_13G012400	GLYMA_14G202500	0.584146
GLYMA_11G105500	GLYMA_11G211200	0.584144
GLYMA_05G127800	GLYMA_17G010100	0.584039
GLYMA_01G161300	GLYMA_01G189100	0.583988
GLYMA_13G009100	GLYMA_03G087500	0.583941
GLYMA_03G198300	GLYMA_05G095500	0.583938
GLYMA_05G127800	GLYMA_17G207800	0.583928
GLYMA_14G065200	GLYMA_13G330400	0.583918
GLYMA_05G095500	GLYMA_15G073000	0.583814
GLYMA_16G067600	GLYMA_11G251900	0.58381
GLYMA_13G074000	GLYMA_03G087500	0.58379
GLYMA_04G243000	GLYMA_05G127800	0.58358
GLYMA_14G065200	GLYMA_15G118800	0.583512
GLYMA_05G127800	GLYMA_18G296600	0.5835
GLYMA_05G234000	GLYMA_03G087500	0.583452
GLYMA_01G189100	GLYMA_05G002500	0.583402
GLYMA_14G065200	GLYMA_07G079000	0.583401
GLYMA_05G127800	GLYMA_18G268300	0.583353
GLYMA_08G284500	GLYMA_16G067600	0.583275
GLYMA_04G223100	GLYMA_13G015400	0.58318
GLYMA_14G065200	GLYMA_15G121300	0.583169
GLYMA_05G095500	GLYMA_19G076900	0.583127
GLYMA_05G095500	GLYMA_13G202300	0.583102
GLYMA_02G034100	GLYMA_13G125500	0.583076
GLYMA_14G065200	GLYMA_18G268300	0.582965
GLYMA_06G191900	GLYMA_05G127800	0.58288
GLYMA_11G105500	GLYMA_12G232300	0.582866
GLYMA_03G003800	GLYMA_05G095500	0.582853
GLYMA_02G037000	GLYMA_05G095500	0.582852
GLYMA_02G037000	GLYMA_13G191400	0.58285
GLYMA_08G197400	GLYMA_05G127800	0.582816
GLYMA_03G003800	GLYMA_05G234000	0.582801
GLYMA_10G245300	GLYMA_13G125500	0.582738
GLYMA_05G095500	GLYMA_13G015400	0.582627
GLYMA_05G095500	GLYMA_20G079600	0.582577
GLYMA_05G127800	GLYMA_14G055500	0.582488
GLYMA_13G191400	GLYMA_19G109600	0.582328
GLYMA_02G205000	GLYMA_12G232300	0.582281
GLYMA_14G065200	GLYMA_08G197900	0.582243
GLYMA_14G065200	GLYMA_04G035900	0.582191
GLYMA_10G182000	GLYMA_05G127800	0.582179
GLYMA_04G195300	GLYMA_14G065200	0.582098
GLYMA_03G066700	GLYMA_14G065200	0.582066
GLYMA_06G024700	GLYMA_13G003300	0.582057
GLYMA_04G051500	GLYMA_15G121300	0.581934
GLYMA_05G095500	GLYMA_18G000200	0.581931
GLYMA_05G095500	GLYMA_18G195800	0.581921
GLYMA_09G164000	GLYMA_03G087500	0.581918
GLYMA_08G303200	GLYMA_05G127800	0.581844
GLYMA_14G065200	GLYMA_06G256800	0.581838
GLYMA_14G033900	GLYMA_17G014000	0.581813
GLYMA_11G242500	GLYMA_05G127800	0.581798
GLYMA_08G237100	GLYMA_05G127800	0.581652
GLYMA_14G065200	GLYMA_08G237100	0.581646
GLYMA_16G109600	GLYMA_11G211200	0.581605
GLYMA_01G125500	GLYMA_03G087500	0.581489
GLYMA_04G051500	GLYMA_19G116700	0.581488
GLYMA_11G242500	GLYMA_11G211200	0.581481
GLYMA_01G189100	GLYMA_20G218800	0.581446
GLYMA_04G051500	GLYMA_04G076000	0.581434
GLYMA_13G003300	GLYMA_15G118800	0.581418
GLYMA_05G081800	GLYMA_03G087500	0.581392
GLYMA_14G065200	GLYMA_18G051000	0.581365
GLYMA_10G045600	GLYMA_13G191400	0.581345
GLYMA_19G029800	GLYMA_03G087500	0.581321
GLYMA_13G003300	GLYMA_13G161500	0.581279
GLYMA_01G161300	GLYMA_15G222300	0.581247
GLYMA_15G222300	GLYMA_20G087000	0.581171
GLYMA_12G232100	GLYMA_12G232300	0.581167
GLYMA_02G123700	GLYMA_03G087500	0.581143
GLYMA_12G232100	GLYMA_18G080600	0.581133
GLYMA_02G089800	GLYMA_03G087500	0.581128
GLYMA_04G051500	GLYMA_09G096700	0.581104
GLYMA_02G037000	GLYMA_11G211200	0.581091
GLYMA_05G095500	GLYMA_15G157600	0.581064
GLYMA_04G243000	GLYMA_16G067600	0.581064
GLYMA_11G216800	GLYMA_11G211200	0.581002
GLYMA_14G065200	GLYMA_14G213500	0.580964
GLYMA_14G065200	GLYMA_17G010100	0.580856
GLYMA_05G095500	GLYMA_12G232300	0.580831
GLYMA_17G201300	GLYMA_03G087500	0.580817
GLYMA_07G079000	GLYMA_13G125500	0.580641
GLYMA_02G057600	GLYMA_13G168700	0.580566
GLYMA_04G243000	GLYMA_13G012400	0.580532
GLYMA_13G191400	GLYMA_11G211200	0.580497
GLYMA_05G095500	GLYMA_15G222300	0.580324
GLYMA_04G051500	GLYMA_04G035900	0.580281
GLYMA_05G095500	GLYMA_U034500	0.580247
GLYMA_10G045600	GLYMA_11G211200	0.580218
GLYMA_04G051500	GLYMA_05G204800	0.5801
GLYMA_14G065200	GLYMA_08G284500	0.580061
GLYMA_18G080600	GLYMA_11G211200	0.580044
GLYMA_11G216800	GLYMA_13G191400	0.580031
GLYMA_15G044800	GLYMA_15G222300	0.580028
GLYMA_14G065200	GLYMA_17G180300	0.580002
GLYMA_02G123700	GLYMA_13G191400	0.579918
GLYMA_02G034100	GLYMA_04G051500	0.579911
GLYMA_13G012400	GLYMA_15G121300	0.579906
GLYMA_02G034100	GLYMA_05G127800	0.579752
GLYMA_01G189100	GLYMA_13G074000	0.579734
GLYMA_05G095500	GLYMA_17G069300	0.579731
GLYMA_15G096400	GLYMA_03G087500	0.57972
GLYMA_05G095500	GLYMA_15G096400	0.579705
GLYMA_03G215200	GLYMA_13G003300	0.579675
GLYMA_14G065200	GLYMA_05G236100	0.615031
GLYMA_18G195800	GLYMA_03G087500	0.614308
GLYMA_05G053900	GLYMA_14G065200	0.614272
ENSRNA050002990	GLYMA_13G003300	0.614113
GLYMA_13G003300	GLYMA_18G231300	0.613387
GLYMA_05G236100	GLYMA_05G127800	0.613189
GLYMA_14G065200	GLYMA_05G127800	0.612378
GLYMA_14G065200	GLYMA_12G103100	0.611836
GLYMA_05G053900	GLYMA_05G127800	0.61165
GLYMA_10G045600	GLYMA_05G127800	0.611529
GLYMA_05G234000	GLYMA_05G127800	0.611121
GLYMA_14G065200	GLYMA_13G015400	0.611094
GLYMA_01G189100	GLYMA_19G254300	0.610678
GLYMA_05G095500	GLYMA_05G127800	0.610553
GLYMA_05G127800	GLYMA_20G121600	0.610183
GLYMA_14G065200	GLYMA_20G121600	0.609948
GLYMA_03G198300	GLYMA_05G127800	0.609912
GLYMA_14G065200	GLYMA_10G045600	0.609891
GLYMA_05G127800	GLYMA_03G087500	0.609679
GLYMA_01G125500	GLYMA_05G127800	0.609469
GLYMA_05G127800	GLYMA_13G012400	0.609433
GLYMA_12G232100	GLYMA_18G231300	0.609121
GLYMA_03G087500	GLYMA_13G019700	0.60888
GLYMA_14G065200	GLYMA_18G195800	0.608857
GLYMA_04G076000	GLYMA_03G087500	0.608718
GLYMA_14G065200	GLYMA_13G012400	0.608576
GLYMA_14G065200	GLYMA_03G087500	0.608541
GLYMA_01G189100	GLYMA_04G223100	0.608427
GLYMA_07G136500	GLYMA_11G251900	0.608362
GLYMA_14G065200	GLYMA_07G136500	0.608262
ENSRNA050002990	GLYMA_12G232100	0.608193
GLYMA_05G127800	GLYMA_13G015400	0.608136
GLYMA_12G232100	GLYMA_05G127800	0.608039
GLYMA_05G002500	GLYMA_03G087500	0.608007
GLYMA_14G065200	GLYMA_05G234000	0.607785
GLYMA_12G103100	GLYMA_05G127800	0.60776
GLYMA_05G204800	GLYMA_03G087500	0.607623
GLYMA_04G223100	GLYMA_03G087500	0.607585
GLYMA_11G105500	GLYMA_12G232100	0.607456
GLYMA_19G150600	GLYMA_03G087500	0.607416
GLYMA_05G127800	GLYMA_20G079600	0.607226
GLYMA_09G034100	GLYMA_03G087500	0.607183
GLYMA_03G087500	GLYMA_11G251900	0.607142
ENSRNA050003362	GLYMA_05G127800	0.606993
GLYMA_05G095500	GLYMA_14G065200	0.606849
GLYMA_01G189100	GLYMA_10G182000	0.606704
GLYMA_05G127800	GLYMA_16G067600	0.606422
GLYMA_07G136500	GLYMA_05G127800	0.606418
GLYMA_01G125500	GLYMA_14G065200	0.606134
GLYMA_02G089800	GLYMA_05G127800	0.606068
GLYMA_09G026700	GLYMA_13G003300	0.606016
GLYMA_05G127800	GLYMA_11G211200	0.605979
GLYMA_13G012400	GLYMA_11G251900	0.605888
GLYMA_03G087500	GLYMA_13G015400	0.605802
GLYMA_05G081800	GLYMA_05G127800	0.605669
GLYMA_05G127800	GLYMA_18G080600	0.605527
GLYMA_08G002500	GLYMA_03G087500	0.605071
GLYMA_01G189100	GLYMA_11G251900	0.605042
GLYMA_14G065200	GLYMA_20G079600	0.604979
GLYMA_01G189100	GLYMA_05G127800	0.604834
GLYMA_01G189100	GLYMA_04G035900	0.604832
GLYMA_14G065200	GLYMA_04G148200	0.604761
GLYMA_05G127800	GLYMA_13G018200	0.6046
GLYMA_05G127800	GLYMA_13G003300	0.604446
GLYMA_05G127800	GLYMA_19G076900	0.604396
GLYMA_03G003800	GLYMA_05G127800	0.604333
GLYMA_12G185900	GLYMA_05G127800	0.60409
GLYMA_12G232300	GLYMA_05G127800	0.603899
GLYMA_13G003300	GLYMA_17G079700	0.603838
GLYMA_05G127800	GLYMA_13G011500	0.603781
GLYMA_02G123700	GLYMA_14G065200	0.603696
GLYMA_01G189100	GLYMA_14G065200	0.603634
GLYMA_02G089800	GLYMA_14G065200	0.603581
GLYMA_05G127800	GLYMA_15G157600	0.60353
GLYMA_01G189100	GLYMA_09G275800	0.603314
GLYMA_02G205000	GLYMA_13G003300	0.603175
GLYMA_05G127800	GLYMA_15G116900	0.603155
GLYMA_09G164000	GLYMA_05G127800	0.603065
GLYMA_02G037000	GLYMA_05G127800	0.603062
GLYMA_14G065200	GLYMA_16G067600	0.603046
GLYMA_14G065200	GLYMA_09G164000	0.602975
GLYMA_02G302900	GLYMA_05G127800	0.602966
GLYMA_02G037000	GLYMA_14G065200	0.602952
GLYMA_03G087500	GLYMA_04G035900	0.602773
GLYMA_02G208300	GLYMA_05G127800	0.602761
GLYMA_12G232000	GLYMA_05G127800	0.602739
GLYMA_05G127800	GLYMA_13G191400	0.602544
GLYMA_03G198300	GLYMA_14G065200	0.602472
GLYMA_14G065200	GLYMA_09G034100	0.602453
GLYMA_02G123700	GLYMA_05G127800	0.602451
GLYMA_04G076000	GLYMA_14G065200	0.60244
GLYMA_01G189100	GLYMA_14G101900	0.601936
GLYMA_12G103100	GLYMA_03G087500	0.601869
GLYMA_05G127800	GLYMA_13G352900	0.60184
GLYMA_14G065200	GLYMA_12G232100	0.601828
GLYMA_10G017600	GLYMA_03G087500	0.601749
GLYMA_14G065200	GLYMA_08G346600	0.601748
GLYMA_11G105500	GLYMA_13G003300	0.601745
GLYMA_05G127800	GLYMA_20G218800	0.601706
GLYMA_05G127800	GLYMA_18G195800	0.601675
ENSRNA050003362	GLYMA_14G065200	0.601622
GLYMA_03G017500	GLYMA_05G127800	0.601555
GLYMA_13G003300	GLYMA_17G207800	0.601536
GLYMA_10G010100	GLYMA_05G127800	0.601524
GLYMA_05G127800	GLYMA_13G009100	0.60152
GLYMA_05G127800	GLYMA_13G202300	0.601507
GLYMA_11G216800	GLYMA_05G127800	0.601481
GLYMA_02G302900	GLYMA_14G065200	0.601416
GLYMA_14G065200	GLYMA_11G211200	0.601023
GLYMA_04G025700	GLYMA_05G127800	0.601018
GLYMA_04G223100	GLYMA_14G065200	0.600979
GLYMA_07G079000	GLYMA_03G087500	0.600967
GLYMA_05G127800	GLYMA_04G148200	0.600877
GLYMA_01G189100	GLYMA_16G006900	0.600839
GLYMA_05G127800	GLYMA_13G074000	0.600782
GLYMA_14G065200	GLYMA_13G202300	0.600705
GLYMA_05G127800	GLYMA_13G125500	0.600643
GLYMA_05G127800	GLYMA_19G109600	0.6006
GLYMA_04G223100	GLYMA_07G136500	0.60045
GLYMA_13G003300	GLYMA_14G055500	0.600361
GLYMA_05G127800	GLYMA_15G073000	0.600352
GLYMA_11G151000	GLYMA_05G127800	0.600238
GLYMA_18G000200	GLYMA_03G087500	0.60022
GLYMA_09G184300	GLYMA_05G127800	0.600209
GLYMA_05G127800	GLYMA_13G161100	0.600201
GLYMA_03G155600	GLYMA_05G127800	0.600146
GLYMA_03G087500	GLYMA_11G217200	0.600136
GLYMA_08G346600	GLYMA_05G127800	0.600119
GLYMA_14G065200	GLYMA_05G204800	0.59998
GLYMA_07G136500	GLYMA_03G087500	0.599856
ENSRNA050003523	GLYMA_05G127800	0.599824
GLYMA_14G065200	GLYMA_15G073000	0.599813
GLYMA_02G080300	GLYMA_05G127800	0.599736
GLYMA_11G105500	GLYMA_05G127800	0.59973
GLYMA_03G087500	GLYMA_04G148200	0.599725
GLYMA_01G189100	GLYMA_15G073000	0.59965
GLYMA_14G065200	GLYMA_09G275800	0.599573
GLYMA_14G065200	GLYMA_13G018200	0.599544
GLYMA_08G303200	GLYMA_13G003300	0.599515
GLYMA_14G065200	GLYMA_18G000200	0.599102
GLYMA_05G127800	GLYMA_17G014000	0.599051
GLYMA_09G034100	GLYMA_05G127800	0.599048
GLYMA_08G002500	GLYMA_05G127800	0.599011
GLYMA_03G215200	GLYMA_05G127800	0.598908
GLYMA_14G065200	GLYMA_08G002500	0.598908
GLYMA_14G065200	GLYMA_13G074000	0.5988
GLYMA_03G017500	GLYMA_14G065200	0.598706
GLYMA_05G127800	GLYMA_13G198500	0.59869
GLYMA_05G081800	GLYMA_14G065200	0.598588
ENSRNA050003305	GLYMA_05G127800	0.59845
GLYMA_14G065200	GLYMA_18G080600	0.598286
GLYMA_08G284500	GLYMA_03G087500	0.598154
GLYMA_05G002500	GLYMA_14G065200	0.598055
GLYMA_13G012400	GLYMA_03G087500	0.597884
GLYMA_14G065200	GLYMA_13G191400	0.597727
GLYMA_14G065200	GLYMA_15G157600	0.597655
GLYMA_05G127800	GLYMA_13G016400	0.597631
GLYMA_11G251900	GLYMA_13G015400	0.597615
GLYMA_05G053900	GLYMA_03G087500	0.597576
GLYMA_14G065200	GLYMA_19G076900	0.597517
GLYMA_14G065200	GLYMA_13G125500	0.597394
GLYMA_03G003800	GLYMA_14G065200	0.597365
GLYMA_14G065200	GLYMA_11G151000	0.597286
GLYMA_02G113800	GLYMA_05G127800	0.597237
GLYMA_01G161300	GLYMA_13G074000	0.597102
GLYMA_05G127800	GLYMA_17G069300	0.597065
GLYMA_05G127800	GLYMA_15G008700	0.596855
GLYMA_05G127800	GLYMA_15G118800	0.596795
GLYMA_05G127800	GLYMA_15G096400	0.596727
GLYMA_14G065200	GLYMA_12G232000	0.596635
GLYMA_05G127800	GLYMA_16G109600	0.596572
GLYMA_14G065200	GLYMA_20G218800	0.596555
GLYMA_14G065200	GLYMA_12G185900	0.596456
GLYMA_09G026700	GLYMA_12G232100	0.596309
GLYMA_05G127800	GLYMA_15G222300	0.596273
GLYMA_14G065200	GLYMA_13G016400	0.596209
GLYMA_04G076000	GLYMA_05G127800	0.596148
GLYMA_11G151000	GLYMA_03G087500	0.596121
GLYMA_11G216800	GLYMA_12G232100	0.596074
GLYMA_14G065200	GLYMA_11G217200	0.59599
GLYMA_14G065200	GLYMA_13G003300	0.595951
GLYMA_09G275800	GLYMA_05G127800	0.595828
GLYMA_04G051500	GLYMA_05G127800	0.595805
GLYMA_14G065200	GLYMA_13G019700	0.595801
GLYMA_01G189100	GLYMA_07G074100	0.595774
GLYMA_15G121300	GLYMA_03G087500	0.595712
GLYMA_14G065200	GLYMA_13G011500	0.595627
GLYMA_01G189100	GLYMA_14G202500	0.595582
GLYMA_05G127800	GLYMA_20G099800	0.595504
GLYMA_14G065200	GLYMA_13G009100	0.595321
GLYMA_19G116700	GLYMA_03G087500	0.595159
GLYMA_01G189100	GLYMA_09G164000	0.595108
GLYMA_05G127800	GLYMA_13G168700	0.59507
GLYMA_14G065200	GLYMA_19G150600	0.595052
GLYMA_14G065200	GLYMA_12G232300	0.595041
GLYMA_05G127800	GLYMA_10G286100	0.594973
GLYMA_03G017500	GLYMA_03G087500	0.594971
GLYMA_02G208300	GLYMA_14G065200	0.594879
GLYMA_13G125500	GLYMA_18G025700	0.594866
GLYMA_02G034100	GLYMA_03G087500	0.594859
GLYMA_14G065200	GLYMA_10G010100	0.59485
GLYMA_03G087500	GLYMA_13G016400	0.594748
GLYMA_14G065200	GLYMA_10G017600	0.594528
GLYMA_05G127800	GLYMA_18G051000	0.594298
GLYMA_14G065200	GLYMA_11G251900	0.59419
GLYMA_12G232100	GLYMA_14G055500	0.594155
GLYMA_20G121600	GLYMA_03G087500	0.594094
GLYMA_01G189100	GLYMA_02G123700	0.594042
GLYMA_14G065200	GLYMA_19G109600	0.594016
GLYMA_08G025100	GLYMA_05G127800	0.593946
GLYMA_05G127800	GLYMA_17G201300	0.593886
GLYMA_14G065200	GLYMA_13G352900	0.593845
GLYMA_05G204800	GLYMA_05G127800	0.593843
GLYMA_14G065200	GLYMA_20G099800	0.593807
GLYMA_03G155600	GLYMA_14G065200	0.59373
GLYMA_04G025700	GLYMA_14G065200	0.593537
GLYMA_05G127800	GLYMA_14G125500	0.593444
GLYMA_12G232100	GLYMA_17G207800	0.593263
GLYMA_08G303200	GLYMA_12G232300	0.593229
GLYMA_06G256800	GLYMA_05G127800	0.593227
GLYMA_17G174900	GLYMA_03G087500	0.593203
GLYMA_13G125500	GLYMA_19G150600	0.593109
GLYMA_05G127800	GLYMA_U034500	0.593105
GLYMA_14G065200	GLYMA_17G014000	0.593099
GLYMA_05G127800	GLYMA_18G000200	0.593089
GLYMA_01G189100	GLYMA_18G000200	0.593049
ENSRNA050028122	GLYMA_05G127800	0.593047
GLYMA_02G113800	GLYMA_14G065200	0.592985
GLYMA_20G079600	GLYMA_03G087500	0.592895
GLYMA_14G065200	GLYMA_11G216800	0.592886
GLYMA_16G067600	GLYMA_03G087500	0.592819
GLYMA_04G051500	GLYMA_14G065200	0.592818
GLYMA_12G232100	GLYMA_19G076900	0.592802
GLYMA_14G065200	GLYMA_15G096400	0.592704
GLYMA_14G065200	GLYMA_15G116900	0.59269
GLYMA_12G232100	GLYMA_17G079700	0.592659
GLYMA_13G125500	GLYMA_03G087500	0.592585
GLYMA_14G065200	GLYMA_11G105500	0.592436
GLYMA_02G205000	GLYMA_12G232100	0.592378
GLYMA_12G231900	GLYMA_13G003300	0.592376
GLYMA_10G017600	GLYMA_05G127800	0.592311
GLYMA_05G127800	GLYMA_13G330400	0.592086
ENSRNA050028122	GLYMA_14G065200	0.591921
GLYMA_13G003300	GLYMA_19G197100	0.591874
ENSRNA050003523	GLYMA_14G065200	0.591845
GLYMA_14G065200	GLYMA_15G222300	0.591821
GLYMA_06G024700	GLYMA_05G127800	0.591728
GLYMA_01G189100	GLYMA_15G121300	0.591683
GLYMA_05G095500	GLYMA_10G045600	0.591626
GLYMA_01G189100	GLYMA_08G346600	0.591608
GLYMA_11G003100	GLYMA_03G087500	0.591581
GLYMA_09G275800	GLYMA_03G087500	0.591536
GLYMA_16G067600	GLYMA_19G150600	0.591466
GLYMA_14G065200	GLYMA_10G286100	0.591451
GLYMA_06G302900	GLYMA_05G127800	0.591419
GLYMA_14G065200	GLYMA_11G003100	0.59141
GLYMA_08G197900	GLYMA_05G127800	0.59139
GLYMA_05G127800	GLYMA_11G217200	0.591312
GLYMA_13G018200	GLYMA_03G087500	0.591286
GLYMA_12G232100	GLYMA_18G268300	0.591242
GLYMA_13G012400	GLYMA_13G019700	0.591229
GLYMA_05G127800	GLYMA_19G029800	0.591115
GLYMA_04G195300	GLYMA_05G127800	0.591105
GLYMA_05G095500	GLYMA_20G121600	0.591053
GLYMA_13G125500	GLYMA_19G116700	0.59101
GLYMA_16G067600	GLYMA_13G019700	0.590897
GLYMA_05G095500	GLYMA_12G103100	0.590797
GLYMA_04G243000	GLYMA_03G087500	0.590791
GLYMA_03G087500	GLYMA_07G067300	0.590697
GLYMA_05G095500	GLYMA_09G164000	0.590474
GLYMA_13G012400	GLYMA_19G150600	0.590465
GLYMA_05G127800	GLYMA_19G150600	0.590462
GLYMA_13G168700	GLYMA_15G037400	0.590455
GLYMA_05G095500	GLYMA_03G087500	0.590417
GLYMA_05G127800	GLYMA_14G213500	0.590381
GLYMA_01G189100	GLYMA_06G191900	0.590329
GLYMA_13G202300	GLYMA_03G087500	0.590321
GLYMA_05G095500	GLYMA_05G234000	0.590209
GLYMA_04G051500	GLYMA_11G251900	0.590206
GLYMA_11G216800	GLYMA_13G003300	0.59013
GLYMA_01G189100	GLYMA_02G302900	0.590066
GLYMA_14G065200	GLYMA_13G168700	0.589988
GLYMA_05G002500	GLYMA_05G127800	0.58996
GLYMA_08G284500	GLYMA_13G125500	0.589939
GLYMA_14G065200	GLYMA_13G198500	0.589803
GLYMA_01G189100	GLYMA_12G103100	0.589785
GLYMA_14G065200	GLYMA_17G069300	0.589636
GLYMA_01G189100	GLYMA_02G034100	0.589607
GLYMA_08G346600	GLYMA_03G087500	0.589582
GLYMA_07G191000	GLYMA_05G127800	0.589566
GLYMA_05G095500	GLYMA_07G136500	0.589519
GLYMA_11G003100	GLYMA_05G127800	0.589517
GLYMA_14G065200	GLYMA_15G008700	0.589512
GLYMA_12G232100	GLYMA_16G194900	0.589465
GLYMA_14G065200	GLYMA_09G184300	0.589401
GLYMA_04G223100	GLYMA_05G127800	0.589365
GLYMA_02G089800	GLYMA_05G095500	0.589233
GLYMA_01G189100	GLYMA_03G087500	0.589213
GLYMA_01G189100	GLYMA_07G136500	0.589091
GLYMA_02G238200	GLYMA_13G074000	0.589054
GLYMA_14G065200	GLYMA_13G161100	0.588983
GLYMA_02G123700	GLYMA_05G095500	0.588823
GLYMA_14G065200	GLYMA_14G202500	0.588821
GLYMA_04G223100	GLYMA_13G012400	0.588785
GLYMA_09G034100	GLYMA_13G012400	0.588751
GLYMA_13G125500	GLYMA_15G121300	0.588691
GLYMA_14G065200	GLYMA_19G029800	0.588644
GLYMA_08G303200	GLYMA_12G232100	0.588551
GLYMA_12G231900	GLYMA_05G127800	0.588457
GLYMA_12G232300	GLYMA_17G207800	0.588449
GLYMA_17G014000	GLYMA_03G087500	0.588371
GLYMA_02G302900	GLYMA_05G095500	0.588289
GLYMA_01G189100	GLYMA_05G011700	0.588244
GLYMA_03G087500	GLYMA_20G099800	0.588104
GLYMA_09G034100	GLYMA_13G125500	0.587857
GLYMA_02G080300	GLYMA_14G065200	0.587821
GLYMA_05G127800	GLYMA_13G019700	0.587759
GLYMA_01G189100	GLYMA_18G195800	0.587749
GLYMA_09G034100	GLYMA_16G067600	0.587704
GLYMA_03G215200	GLYMA_14G065200	0.587397
GLYMA_02G057600	GLYMA_13G074000	0.587363
GLYMA_05G127800	GLYMA_17G172400	0.587334
GLYMA_13G003300	GLYMA_18G268300	0.587334
GLYMA_01G189100	GLYMA_07G079000	0.58722
GLYMA_17G014000	GLYMA_18G272600	0.58718
GLYMA_10G045600	GLYMA_12G232100	0.58717
GLYMA_14G065200	GLYMA_14G125500	0.587109
GLYMA_01G125500	GLYMA_05G095500	0.587104
GLYMA_04G051500	GLYMA_13G019700	0.587019
GLYMA_10G045600	GLYMA_03G087500	0.586979
GLYMA_14G065200	GLYMA_17G201300	0.586937
GLYMA_02G113800	GLYMA_03G087500	0.586789
GLYMA_02G037000	GLYMA_03G087500	0.586666
GLYMA_04G051500	GLYMA_04G223100	0.58666
GLYMA_05G127800	GLYMA_17G180300	0.586649
GLYMA_09G026700	GLYMA_05G127800	0.58658
ENSRNA050003362	GLYMA_03G087500	0.586565
GLYMA_05G095500	GLYMA_05G236100	0.586521
GLYMA_12G055400	GLYMA_05G127800	0.586345
GLYMA_02G057600	GLYMA_15G222300	0.586282
ENSRNA050003305	GLYMA_14G065200	0.586258
GLYMA_14G065200	GLYMA_16G109600	0.58624
GLYMA_09G096700	GLYMA_11G211200	0.586169
GLYMA_05G127800	GLYMA_16G006900	0.586151
GLYMA_01G189100	GLYMA_04G076000	0.586131
GLYMA_12G232100	GLYMA_15G116900	0.586129
GLYMA_11G211200	GLYMA_19G109600	0.586108
GLYMA_05G127800	GLYMA_14G202500	0.586106
ENSRNA050028122	GLYMA_03G087500	0.586098
GLYMA_14G065200	GLYMA_16G006900	0.586048
GLYMA_14G065200	GLYMA_U034500	0.586013
GLYMA_03G066700	GLYMA_05G127800	0.585966
GLYMA_18G025700	GLYMA_03G087500	0.585855
GLYMA_04G051500	GLYMA_03G087500	0.585848
GLYMA_14G065200	GLYMA_10G182000	0.585839
GLYMA_05G127800	GLYMA_13G161500	0.585764
GLYMA_04G243000	GLYMA_14G065200	0.585742
GLYMA_13G003300	GLYMA_15G116900	0.585724
GLYMA_12G232100	GLYMA_16G109600	0.585687
GLYMA_01G054500	GLYMA_05G127800	0.585662
GLYMA_14G202500	GLYMA_03G087500	0.585657
GLYMA_01G189100	GLYMA_05G204800	0.58565
GLYMA_05G053900	GLYMA_05G095500	0.585646
GLYMA_03G261400	GLYMA_05G127800	0.585628
GLYMA_04G051500	GLYMA_04G243000	0.585612
GLYMA_13G003300	GLYMA_19G076900	0.585582
GLYMA_09G096700	GLYMA_13G191400	0.585561
GLYMA_05G095500	GLYMA_08G346600	0.585551
GLYMA_15G157600	GLYMA_03G087500	0.585518
GLYMA_01G189100	GLYMA_05G095500	0.585461
GLYMA_13G012400	GLYMA_18G195800	0.585432
GLYMA_12G232100	GLYMA_13G161500	0.585403
GLYMA_14G065200	GLYMA_06G302900	0.585328
GLYMA_07G136500	GLYMA_04G035900	0.585228
GLYMA_01G009900	GLYMA_03G087500	0.585225
GLYMA_05G127800	GLYMA_17G013900	0.585169
GLYMA_08G237100	GLYMA_03G087500	0.585115
GLYMA_13G074000	GLYMA_14G023200	0.585104
GLYMA_05G095500	GLYMA_13G074000	0.585025
GLYMA_06G302900	GLYMA_03G087500	0.584825
GLYMA_03G155600	GLYMA_03G087500	0.584777
GLYMA_05G095500	GLYMA_12G232100	0.584769
GLYMA_14G065200	GLYMA_08G025100	0.584708
GLYMA_13G003300	GLYMA_16G194900	0.584674
GLYMA_04G076000	GLYMA_13G012400	0.584586
GLYMA_10G182000	GLYMA_03G087500	0.584583
GLYMA_12G231900	GLYMA_12G232100	0.58456
GLYMA_14G065200	GLYMA_06G191900	0.584547
GLYMA_04G051500	GLYMA_07G079000	0.584541
GLYMA_09G184300	GLYMA_19G197100	0.584465
GLYMA_05G236100	GLYMA_03G087500	0.584459
GLYMA_08G237100	GLYMA_16G067600	0.584391
GLYMA_02G034100	GLYMA_14G065200	0.584378
GLYMA_12G232100	GLYMA_13G003300	0.584279
GLYMA_01G189100	GLYMA_16G104100	0.584212
GLYMA_05G095500	GLYMA_13G012400	0.584156
GLYMA_13G012400	GLYMA_14G202500	0.584146
GLYMA_11G105500	GLYMA_11G211200	0.584144
GLYMA_05G127800	GLYMA_17G010100	0.584039
GLYMA_01G161300	GLYMA_01G189100	0.583988
GLYMA_13G009100	GLYMA_03G087500	0.583941
GLYMA_03G198300	GLYMA_05G095500	0.583938
GLYMA_05G127800	GLYMA_17G207800	0.583928
GLYMA_14G065200	GLYMA_13G330400	0.583918
GLYMA_05G095500	GLYMA_15G073000	0.583814
GLYMA_16G067600	GLYMA_11G251900	0.58381
GLYMA_13G074000	GLYMA_03G087500	0.58379
GLYMA_04G243000	GLYMA_05G127800	0.58358
GLYMA_14G065200	GLYMA_15G118800	0.583512
GLYMA_05G127800	GLYMA_18G296600	0.5835
GLYMA_05G234000	GLYMA_03G087500	0.583452
GLYMA_01G189100	GLYMA_05G002500	0.583402
GLYMA_14G065200	GLYMA_07G079000	0.583401
GLYMA_05G127800	GLYMA_18G268300	0.583353
GLYMA_08G284500	GLYMA_16G067600	0.583275
GLYMA_04G223100	GLYMA_13G015400	0.58318
GLYMA_14G065200	GLYMA_15G121300	0.583169
GLYMA_05G095500	GLYMA_19G076900	0.583127
GLYMA_05G095500	GLYMA_13G202300	0.583102
GLYMA_02G034100	GLYMA_13G125500	0.583076
GLYMA_14G065200	GLYMA_18G268300	0.582965
GLYMA_06G191900	GLYMA_05G127800	0.58288
GLYMA_11G105500	GLYMA_12G232300	0.582866
GLYMA_03G003800	GLYMA_05G095500	0.582853
GLYMA_02G037000	GLYMA_05G095500	0.582852
GLYMA_02G037000	GLYMA_13G191400	0.58285
GLYMA_08G197400	GLYMA_05G127800	0.582816
GLYMA_03G003800	GLYMA_05G234000	0.582801
GLYMA_10G245300	GLYMA_13G125500	0.582738
GLYMA_05G095500	GLYMA_13G015400	0.582627
GLYMA_05G095500	GLYMA_20G079600	0.582577
GLYMA_05G127800	GLYMA_14G055500	0.582488
GLYMA_13G191400	GLYMA_19G109600	0.582328
GLYMA_02G205000	GLYMA_12G232300	0.582281
GLYMA_14G065200	GLYMA_08G197900	0.582243
GLYMA_14G065200	GLYMA_04G035900	0.582191
GLYMA_10G182000	GLYMA_05G127800	0.582179
GLYMA_04G195300	GLYMA_14G065200	0.582098
GLYMA_03G066700	GLYMA_14G065200	0.582066
GLYMA_06G024700	GLYMA_13G003300	0.582057
GLYMA_04G051500	GLYMA_15G121300	0.581934
GLYMA_05G095500	GLYMA_18G000200	0.581931
GLYMA_05G095500	GLYMA_18G195800	0.581921
GLYMA_09G164000	GLYMA_03G087500	0.581918
GLYMA_08G303200	GLYMA_05G127800	0.581844
GLYMA_14G065200	GLYMA_06G256800	0.581838
GLYMA_14G033900	GLYMA_17G014000	0.581813
GLYMA_11G242500	GLYMA_05G127800	0.581798
GLYMA_08G237100	GLYMA_05G127800	0.581652
GLYMA_14G065200	GLYMA_08G237100	0.581646
GLYMA_16G109600	GLYMA_11G211200	0.581605
GLYMA_01G125500	GLYMA_03G087500	0.581489
GLYMA_04G051500	GLYMA_19G116700	0.581488
GLYMA_11G242500	GLYMA_11G211200	0.581481
GLYMA_01G189100	GLYMA_20G218800	0.581446
GLYMA_04G051500	GLYMA_04G076000	0.581434
GLYMA_13G003300	GLYMA_15G118800	0.581418
GLYMA_05G081800	GLYMA_03G087500	0.581392
GLYMA_14G065200	GLYMA_18G051000	0.581365
GLYMA_10G045600	GLYMA_13G191400	0.581345
GLYMA_19G029800	GLYMA_03G087500	0.581321
GLYMA_13G003300	GLYMA_13G161500	0.581279
GLYMA_01G161300	GLYMA_15G222300	0.581247
GLYMA_15G222300	GLYMA_20G087000	0.581171
GLYMA_12G232100	GLYMA_12G232300	0.581167
GLYMA_02G123700	GLYMA_03G087500	0.581143
GLYMA_12G232100	GLYMA_18G080600	0.581133
GLYMA_02G089800	GLYMA_03G087500	0.581128
GLYMA_04G051500	GLYMA_09G096700	0.581104
GLYMA_02G037000	GLYMA_11G211200	0.581091
GLYMA_05G095500	GLYMA_15G157600	0.581064
GLYMA_04G243000	GLYMA_16G067600	0.581064
GLYMA_11G216800	GLYMA_11G211200	0.581002
GLYMA_14G065200	GLYMA_14G213500	0.580964
GLYMA_14G065200	GLYMA_17G010100	0.580856
GLYMA_05G095500	GLYMA_12G232300	0.580831
GLYMA_17G201300	GLYMA_03G087500	0.580817
GLYMA_07G079000	GLYMA_13G125500	0.580641
GLYMA_02G057600	GLYMA_13G168700	0.580566
GLYMA_04G243000	GLYMA_13G012400	0.580532
GLYMA_13G191400	GLYMA_11G211200	0.580497
GLYMA_05G095500	GLYMA_15G222300	0.580324
GLYMA_04G051500	GLYMA_04G035900	0.580281
GLYMA_05G095500	GLYMA_U034500	0.580247
GLYMA_10G045600	GLYMA_11G211200	0.580218
GLYMA_04G051500	GLYMA_05G204800	0.5801
GLYMA_14G065200	GLYMA_08G284500	0.580061
GLYMA_18G080600	GLYMA_11G211200	0.580044
GLYMA_11G216800	GLYMA_13G191400	0.580031
GLYMA_15G044800	GLYMA_15G222300	0.580028
GLYMA_14G065200	GLYMA_17G180300	0.580002
GLYMA_02G123700	GLYMA_13G191400	0.579918
GLYMA_02G034100	GLYMA_04G051500	0.579911
GLYMA_13G012400	GLYMA_15G121300	0.579906
GLYMA_02G034100	GLYMA_05G127800	0.579752
GLYMA_01G189100	GLYMA_13G074000	0.579734
GLYMA_05G095500	GLYMA_17G069300	0.579731
GLYMA_15G096400	GLYMA_03G087500	0.57972
GLYMA_05G095500	GLYMA_15G096400	0.579705
GLYMA_03G215200	GLYMA_13G003300	0.579675

## Sheet: pink
fromNode	toNode	weight
GLYMA_01G127800	GLYMA_15G243300	0.597236
GLYMA_07G050600	GLYMA_05G018100	0.58889
GLYMA_09G058200	GLYMA_08G109500	0.588864
GLYMA_08G109500	GLYMA_20G240400	0.588215
GLYMA_08G280300	GLYMA_09G058200	0.587452
GLYMA_14G103900	GLYMA_15G243300	0.587011
GLYMA_08G109500	GLYMA_18G109000	0.586683
GLYMA_08G280300	GLYMA_20G240400	0.586577
GLYMA_08G109500	GLYMA_19G089800	0.586538
GLYMA_08G280300	GLYMA_18G109000	0.586219
GLYMA_08G280300	GLYMA_19G089800	0.586199
GLYMA_15G221200	GLYMA_08G109500	0.585369
GLYMA_08G280300	GLYMA_13G061400	0.585352
GLYMA_08G109500	GLYMA_13G061400	0.584806
GLYMA_08G280300	GLYMA_15G221200	0.58468
GLYMA_01G127800	GLYMA_07G142100	0.584675
GLYMA_03G125500	GLYMA_08G280300	0.58446
GLYMA_01G056100	GLYMA_08G280300	0.584254
GLYMA_08G109500	GLYMA_20G243800	0.583854
GLYMA_01G145200	GLYMA_08G280300	0.583732
GLYMA_08G280300	GLYMA_08G109500	0.583215
GLYMA_09G058200	GLYMA_13G061400	0.583175
GLYMA_01G145200	GLYMA_08G109500	0.583137
GLYMA_03G125500	GLYMA_08G109500	0.582957
GLYMA_01G056100	GLYMA_08G109500	0.582921
GLYMA_08G280300	GLYMA_20G243800	0.58282
GLYMA_13G061400	GLYMA_20G240400	0.58264
GLYMA_08G109500	GLYMA_18G268000	0.582389
GLYMA_01G056100	GLYMA_09G058200	0.582196
GLYMA_08G280300	GLYMA_18G133600	0.581906
GLYMA_15G225600	GLYMA_15G243300	0.581802
GLYMA_07G142100	GLYMA_14G103900	0.581398
GLYMA_01G056100	GLYMA_20G240400	0.581383
GLYMA_01G056100	GLYMA_19G089800	0.581083
GLYMA_01G056100	GLYMA_18G109000	0.580722
GLYMA_18G109000	GLYMA_13G061400	0.580423
GLYMA_20G148400	GLYMA_05G018100	0.580405
GLYMA_13G061400	GLYMA_19G089800	0.580198
GLYMA_08G109500	GLYMA_18G133600	0.58007
GLYMA_02G287400	GLYMA_08G280300	0.579972
GLYMA_08G280300	GLYMA_16G211700	0.579834
GLYMA_01G127800	GLYMA_07G212800	0.57957
GLYMA_09G058200	GLYMA_18G109000	0.579447
GLYMA_09G058200	GLYMA_16G211700	0.579307
GLYMA_15G221200	GLYMA_13G061400	0.579257
GLYMA_01G056100	GLYMA_15G221200	0.579111
GLYMA_08G280300	GLYMA_18G268000	0.578908
GLYMA_16G211700	GLYMA_19G089800	0.578698
GLYMA_01G056100	GLYMA_13G061400	0.578455
GLYMA_13G061400	GLYMA_18G268000	0.578132
GLYMA_16G211700	GLYMA_20G240400	0.578076
GLYMA_13G061400	GLYMA_20G243800	0.578
GLYMA_18G109000	GLYMA_18G268000	0.57792
GLYMA_08G280300	GLYMA_11G150400	0.577876
GLYMA_16G211700	GLYMA_18G109000	0.5777
GLYMA_06G058000	GLYMA_18G109000	0.577686
GLYMA_01G056100	GLYMA_20G243800	0.577515
GLYMA_03G125500	GLYMA_16G211700	0.577466
GLYMA_16G211700	GLYMA_18G133600	0.577181
GLYMA_16G211700	GLYMA_13G061400	0.576874
GLYMA_01G056100	GLYMA_01G145200	0.576836
GLYMA_06G058000	GLYMA_15G221200	0.576684
GLYMA_06G058000	GLYMA_08G109500	0.576657
GLYMA_01G056100	GLYMA_03G125500	0.57662
GLYMA_01G145200	GLYMA_13G061400	0.57622
GLYMA_01G056100	GLYMA_18G268000	0.576177
GLYMA_01G056100	GLYMA_16G211700	0.576165
GLYMA_02G012600	GLYMA_08G280300	0.576061
GLYMA_18G109000	GLYMA_20G240400	0.576027
GLYMA_02G287400	GLYMA_08G109500	0.576007
GLYMA_01G145200	GLYMA_09G058200	0.575888
GLYMA_16G211700	GLYMA_11G150400	0.575701
GLYMA_03G125500	GLYMA_13G061400	0.575457
GLYMA_01G156200	GLYMA_07G050600	0.575317
GLYMA_18G109000	GLYMA_20G196900	0.575308
GLYMA_03G001700	GLYMA_08G280300	0.575263
GLYMA_15G221200	GLYMA_16G211700	0.57521
GLYMA_06G058000	GLYMA_13G061400	0.57515
GLYMA_08G109500	GLYMA_16G211700	0.574857
GLYMA_18G109000	GLYMA_20G243800	0.574691
GLYMA_01G056100	GLYMA_18G133600	0.574526
GLYMA_01G145200	GLYMA_16G211700	0.57447
GLYMA_01G145200	GLYMA_20G240400	0.574464
GLYMA_18G109000	GLYMA_19G089800	0.574446
GLYMA_19G089800	GLYMA_20G196900	0.574436
GLYMA_13G056800	GLYMA_08G109500	0.5744
GLYMA_03G125500	GLYMA_20G240400	0.574346
GLYMA_02G287400	GLYMA_16G211700	0.573935
GLYMA_03G001700	GLYMA_08G109500	0.573847
GLYMA_15G221200	GLYMA_18G109000	0.573824
GLYMA_08G109500	GLYMA_17G227900	0.573646
GLYMA_01G056100	GLYMA_13G056800	0.573624
GLYMA_07G212800	GLYMA_14G103900	0.573534
GLYMA_08G109500	GLYMA_20G067700	0.573429
GLYMA_01G145200	GLYMA_18G268000	0.573417
GLYMA_08G109500	GLYMA_11G150400	0.573122
GLYMA_01G056100	GLYMA_06G058000	0.573118
GLYMA_01G056100	GLYMA_20G196900	0.57292
GLYMA_16G211700	GLYMA_20G243800	0.572893
GLYMA_18G133600	GLYMA_13G061400	0.572409
GLYMA_01G145200	GLYMA_18G109000	0.57226
GLYMA_03G125500	GLYMA_09G058200	0.572167
GLYMA_03G125500	GLYMA_19G089800	0.572097
GLYMA_09G058200	GLYMA_19G089800	0.572027
GLYMA_01G145200	GLYMA_15G221200	0.571983
GLYMA_07G142100	GLYMA_15G221000	0.571879
GLYMA_01G145200	GLYMA_19G089800	0.571755
GLYMA_08G280300	GLYMA_13G056800	0.571721
GLYMA_08G109500	GLYMA_20G196900	0.571384
GLYMA_08G280300	GLYMA_20G067700	0.57133
GLYMA_01G145200	GLYMA_06G058000	0.571324
GLYMA_04G242800	GLYMA_18G109000	0.570979
GLYMA_03G125500	GLYMA_18G133600	0.570919
GLYMA_01G145200	GLYMA_20G243800	0.570892
GLYMA_02G012600	GLYMA_08G109500	0.570799
GLYMA_08G109500	GLYMA_18G239600	0.570562
GLYMA_09G158500	GLYMA_08G109500	0.570487
GLYMA_09G211900	GLYMA_15G221000	0.570466
GLYMA_13G061400	GLYMA_20G196900	0.570284
GLYMA_03G125500	GLYMA_18G109000	0.570272
GLYMA_19G089800	GLYMA_20G240400	0.570182
GLYMA_03G001700	GLYMA_16G211700	0.570113
GLYMA_15G221000	GLYMA_15G243300	0.569969
GLYMA_08G284000	GLYMA_08G280300	0.569928
GLYMA_08G280300	GLYMA_17G227900	0.569807
GLYMA_13G056800	GLYMA_13G061400	0.569791
GLYMA_17G227900	GLYMA_13G061400	0.569769
GLYMA_07G032600	GLYMA_19G089800	0.569732
GLYMA_02G012600	GLYMA_09G058200	0.569545
GLYMA_07G032600	GLYMA_18G109000	0.569541
GLYMA_07G050600	GLYMA_16G089000	0.569324
GLYMA_06G047400	GLYMA_18G109000	0.569297
GLYMA_15G221000	GLYMA_15G221200	0.569126
GLYMA_13G056800	GLYMA_16G211700	0.569113
GLYMA_06G058000	GLYMA_08G280300	0.569076
GLYMA_01G056100	GLYMA_02G287400	0.568937
GLYMA_08G280300	GLYMA_09G158500	0.568818
GLYMA_09G058200	GLYMA_15G221200	0.568815
GLYMA_08G280300	GLYMA_18G239600	0.568781
GLYMA_01G056100	GLYMA_20G067700	0.568705
GLYMA_15G221000	GLYMA_08G109500	0.568542
GLYMA_01G056100	GLYMA_07G032600	0.568404
GLYMA_13G061400	GLYMA_20G067700	0.568398
GLYMA_01G156200	GLYMA_06G166500	0.568381
GLYMA_01G056100	GLYMA_17G227900	0.567976
GLYMA_17G227900	GLYMA_18G109000	0.567924
GLYMA_15G221200	GLYMA_18G268000	0.567758
GLYMA_03G125500	GLYMA_15G221200	0.567726
GLYMA_01G145200	GLYMA_03G125500	0.567687
GLYMA_02G012600	GLYMA_15G221200	0.567675
GLYMA_19G089800	GLYMA_20G243800	0.567592
GLYMA_06G047400	GLYMA_08G109500	0.56755
GLYMA_06G166500	GLYMA_06G310000	0.567376
GLYMA_15G221200	GLYMA_20G067700	0.567255
GLYMA_01G056100	GLYMA_03G001700	0.567188
GLYMA_04G242800	GLYMA_09G058200	0.567171
GLYMA_15G221200	GLYMA_19G089800	0.56714
GLYMA_15G221200	GLYMA_20G240400	0.56708
GLYMA_02G287400	GLYMA_13G061400	0.567061
GLYMA_13G056800	GLYMA_19G089800	0.567028
GLYMA_02G012600	GLYMA_09G158500	0.567009
GLYMA_18G268000	GLYMA_19G089800	0.56693
GLYMA_16G211700	GLYMA_18G268000	0.566914
GLYMA_02G012600	GLYMA_16G211700	0.56678
GLYMA_03G001700	GLYMA_13G061400	0.566554
GLYMA_08G280300	GLYMA_20G213500	0.566111
GLYMA_09G158500	GLYMA_18G109000	0.566066
GLYMA_09G158500	GLYMA_15G221200	0.565924
GLYMA_03G125500	GLYMA_20G243800	0.565825
GLYMA_03G125500	GLYMA_11G150400	0.565819
GLYMA_02G012600	GLYMA_20G240400	0.565749
GLYMA_07G032600	GLYMA_08G109500	0.56572
GLYMA_06G058000	GLYMA_19G089800	0.565674
GLYMA_02G012600	GLYMA_18G268000	0.565654
GLYMA_01G056100	GLYMA_11G150400	0.56553
GLYMA_13G061400	GLYMA_18G239600	0.565357
GLYMA_09G158500	GLYMA_13G061400	0.56526
GLYMA_10G034200	GLYMA_20G243800	0.565237
GLYMA_03G125500	GLYMA_13G056800	0.565232
GLYMA_08G340300	GLYMA_08G280300	0.565198
GLYMA_16G211700	GLYMA_20G196900	0.565136
GLYMA_18G109000	GLYMA_20G067700	0.5649
GLYMA_08G280300	GLYMA_15G221000	0.564895
GLYMA_18G268000	GLYMA_20G243800	0.564891
GLYMA_02G012600	GLYMA_18G109000	0.564812
GLYMA_07G032600	GLYMA_13G061400	0.564708
GLYMA_13G056800	GLYMA_18G109000	0.564695
GLYMA_07G212800	GLYMA_15G225600	0.564649
GLYMA_15G221000	GLYMA_13G061400	0.564542
GLYMA_01G056100	GLYMA_18G239600	0.564463
GLYMA_02G012600	GLYMA_06G058000	0.564329
GLYMA_18G109000	GLYMA_18G133600	0.564184
GLYMA_01G056100	GLYMA_09G158500	0.564158
GLYMA_01G056100	GLYMA_06G047400	0.564113
GLYMA_06G047400	GLYMA_13G061400	0.564051
GLYMA_05G040400	GLYMA_08G280300	0.563908
GLYMA_18G133600	GLYMA_19G089800	0.5639
GLYMA_02G012600	GLYMA_20G067700	0.563858
GLYMA_05G040400	GLYMA_08G109500	0.56385
GLYMA_14G103900	GLYMA_15G221200	0.563835
GLYMA_13G061400	GLYMA_11G150400	0.563673
GLYMA_13G179700	GLYMA_08G109500	0.563496
GLYMA_08G280300	GLYMA_20G196900	0.563473
GLYMA_01G145200	GLYMA_20G067700	0.563394
GLYMA_06G047400	GLYMA_08G280300	0.563361
GLYMA_13G194300	GLYMA_14G103900	0.563348
GLYMA_15G187300	GLYMA_15G221000	0.563137
GLYMA_08G280300	GLYMA_13G179700	0.563091
GLYMA_20G243800	GLYMA_U044100	0.562989
GLYMA_01G145200	GLYMA_18G133600	0.562973
GLYMA_02G012600	GLYMA_13G061400	0.562967
GLYMA_04G242800	GLYMA_20G243800	0.562894
GLYMA_08G284000	GLYMA_08G109500	0.562746
GLYMA_07G142100	GLYMA_15G225600	0.562732
GLYMA_01G056100	GLYMA_15G221000	0.562681
GLYMA_01G056100	GLYMA_02G012600	0.562523
GLYMA_02G012600	GLYMA_19G089800	0.562432
GLYMA_02G012600	GLYMA_15G221000	0.562377
GLYMA_06G047400	GLYMA_15G221200	0.562347
GLYMA_02G104000	GLYMA_15G221200	0.562257
GLYMA_01G145200	GLYMA_20G196900	0.562193
GLYMA_08G284000	GLYMA_16G211700	0.562185
GLYMA_16G211700	GLYMA_20G067700	0.562183
GLYMA_08G340300	GLYMA_16G211700	0.56212
GLYMA_01G145200	GLYMA_02G012600	0.562078
GLYMA_02G012600	GLYMA_02G287400	0.561772
GLYMA_03G001700	GLYMA_03G125500	0.561761
GLYMA_15G221000	GLYMA_18G109000	0.561644
GLYMA_02G012600	GLYMA_20G243800	0.561561
GLYMA_01G127800	GLYMA_13G194300	0.561447
GLYMA_04G242800	GLYMA_15G221200	0.561417
GLYMA_02G287400	GLYMA_03G125500	0.561174
GLYMA_03G125500	GLYMA_20G196900	0.56111
GLYMA_08G109500	GLYMA_20G213500	0.56094
GLYMA_08G280300	GLYMA_18G258000	0.56083
GLYMA_01G145200	GLYMA_09G158500	0.56082
GLYMA_04G242800	GLYMA_13G061400	0.560702
GLYMA_05G154800	GLYMA_08G109500	0.560696
GLYMA_01G145200	GLYMA_15G221000	0.560569
GLYMA_08G340300	GLYMA_08G109500	0.560375
GLYMA_13G194300	GLYMA_15G221000	0.560336
GLYMA_03G125500	GLYMA_18G268000	0.560238
GLYMA_17G227900	GLYMA_19G089800	0.559912
GLYMA_02G287400	GLYMA_18G109000	0.559867
GLYMA_01G145200	GLYMA_02G287400	0.559715
GLYMA_16G211700	GLYMA_18G239600	0.559584
GLYMA_01G145200	GLYMA_17G227900	0.559526
GLYMA_05G154800	GLYMA_13G061400	0.559523
GLYMA_02G012600	GLYMA_06G047400	0.559467
GLYMA_14G103900	GLYMA_15G187300	0.55937
GLYMA_04G242800	GLYMA_08G109500	0.559194
GLYMA_05G040400	GLYMA_18G109000	0.559101
GLYMA_01G056100	GLYMA_05G154800	0.559034
GLYMA_09G058200	GLYMA_20G243800	0.558959
GLYMA_01G145200	GLYMA_13G056800	0.558928
GLYMA_15G221200	GLYMA_20G243800	0.55887
GLYMA_02G012600	GLYMA_03G125500	0.558782
GLYMA_06G047400	GLYMA_16G211700	0.558774
GLYMA_09G158500	GLYMA_16G211700	0.558774
GLYMA_16G211700	GLYMA_17G227900	0.558719
GLYMA_01G145200	GLYMA_06G047400	0.558698
GLYMA_06G058000	GLYMA_20G243800	0.558681
GLYMA_06G047400	GLYMA_19G089800	0.558533
GLYMA_07G032600	GLYMA_16G211700	0.558455
GLYMA_01G127800	GLYMA_13G330500	0.558327
GLYMA_06G058000	GLYMA_16G211700	0.558293
GLYMA_16G211700	GLYMA_20G213500	0.558219
GLYMA_04G214400	GLYMA_19G089800	0.558157
GLYMA_01G145200	GLYMA_07G032600	0.558016
GLYMA_07G212800	GLYMA_15G221000	0.55799
GLYMA_15G221000	GLYMA_15G225600	0.557954
GLYMA_09G211900	GLYMA_14G103900	0.557952
GLYMA_07G032600	GLYMA_08G280300	0.55779
GLYMA_05G040400	GLYMA_13G061400	0.557598
GLYMA_10G034200	GLYMA_18G109000	0.557583
GLYMA_01G056100	GLYMA_13G179700	0.557565
GLYMA_01G056100	GLYMA_05G040400	0.557539
GLYMA_06G166500	GLYMA_07G009100	0.557509
GLYMA_17G227900	GLYMA_20G243800	0.557463
GLYMA_13G179700	GLYMA_13G061400	0.557429
GLYMA_16G060100	GLYMA_18G109000	0.557403
GLYMA_20G196900	GLYMA_20G243800	0.557402
GLYMA_07G050600	GLYMA_19G189300	0.557303
GLYMA_04G242800	GLYMA_19G089800	0.557215
GLYMA_18G109000	GLYMA_U044100	0.556941
GLYMA_19G089800	GLYMA_20G067700	0.556873
GLYMA_01G056100	GLYMA_04G242800	0.556759
GLYMA_03G001700	GLYMA_18G109000	0.556639
GLYMA_18G109000	GLYMA_18G239600	0.556602
GLYMA_03G125500	GLYMA_08G340300	0.556546
GLYMA_02G070000	GLYMA_07G050600	0.556497
GLYMA_06G166500	GLYMA_05G018100	0.556441
GLYMA_08G280300	GLYMA_18G028900	0.556432
GLYMA_06G058000	GLYMA_09G058200	0.556428
GLYMA_16G211700	GLYMA_18G258000	0.556301
GLYMA_05G040400	GLYMA_20G243800	0.556156
GLYMA_01G232900	GLYMA_15G221000	0.556115
GLYMA_08G280300	GLYMA_16G213900	0.55606
GLYMA_01G145200	GLYMA_04G242800	0.555976
GLYMA_02G070000	GLYMA_06G166500	0.555857
GLYMA_08G109500	GLYMA_U044100	0.555752
GLYMA_02G287400	GLYMA_19G089800	0.555642
GLYMA_09G158500	GLYMA_14G117700	0.555572
GLYMA_12G217400	GLYMA_15G221200	0.555562
GLYMA_04G214400	GLYMA_18G109000	0.555521
GLYMA_01G056100	GLYMA_04G214400	0.555347
GLYMA_15G221200	GLYMA_16G208900	0.555289
GLYMA_03G125500	GLYMA_07G032600	0.555246
GLYMA_02G104000	GLYMA_18G109000	0.555234
GLYMA_03G001700	GLYMA_19G089800	0.555112
GLYMA_01G180300	GLYMA_08G109500	0.555088
GLYMA_03G125500	GLYMA_18G239600	0.555056
GLYMA_05G040400	GLYMA_16G211700	0.555036
GLYMA_16G060100	GLYMA_20G243800	0.555021
GLYMA_08G280300	GLYMA_18G164600	0.554969
GLYMA_13G330500	GLYMA_14G103900	0.554848
GLYMA_16G089000	GLYMA_20G148400	0.554604
GLYMA_01G228000	GLYMA_05G018100	0.554384
GLYMA_10G034200	GLYMA_08G109500	0.554247
GLYMA_01G053900	GLYMA_01G127800	0.554068
GLYMA_05G154800	GLYMA_18G109000	0.55401
GLYMA_08G280300	GLYMA_18G084600	0.553957
GLYMA_03G189900	GLYMA_19G089800	0.553931
GLYMA_03G189900	GLYMA_18G109000	0.553837
GLYMA_06G047400	GLYMA_09G058200	0.553815
GLYMA_14G103900	GLYMA_08G109500	0.553814
GLYMA_08G280300	GLYMA_18G132100	0.55378
GLYMA_06G166500	GLYMA_09G127700	0.553713
GLYMA_03G125500	GLYMA_17G227900	0.553668
GLYMA_03G125500	GLYMA_20G067700	0.553462
GLYMA_04G214400	GLYMA_13G061400	0.553304
GLYMA_09G158500	GLYMA_19G089800	0.553294
GLYMA_15G221000	GLYMA_16G211700	0.553187
GLYMA_02G012600	GLYMA_14G103900	0.55312
GLYMA_03G125500	GLYMA_06G058000	0.553076
GLYMA_01G056100	GLYMA_08G284000	0.553023
GLYMA_05G154800	GLYMA_08G280300	0.552973
GLYMA_15G221000	GLYMA_15G233400	0.5529
GLYMA_18G239600	GLYMA_19G089800	0.552816
GLYMA_18G109000	GLYMA_11G150400	0.552812
GLYMA_19G089800	GLYMA_11G150400	0.552698
GLYMA_01G127800	GLYMA_03G246000	0.552665
GLYMA_01G145200	GLYMA_05G040400	0.552619
GLYMA_09G211900	GLYMA_15G243300	0.552518
GLYMA_08G280300	GLYMA_10G097800	0.552507
GLYMA_13G061400	GLYMA_U044100	0.552366
GLYMA_09G058200	GLYMA_18G268000	0.552364
GLYMA_08G109500	GLYMA_18G164600	0.552358
GLYMA_01G145200	GLYMA_11G150400	0.55226
GLYMA_01G180300	GLYMA_08G280300	0.552134
GLYMA_10G034200	GLYMA_13G061400	0.552122
GLYMA_04G214400	GLYMA_08G109500	0.552088
GLYMA_03G246000	GLYMA_14G103900	0.552
GLYMA_01G145200	GLYMA_13G179700	0.55198
GLYMA_02G012600	GLYMA_18G133600	0.551937
GLYMA_08G284000	GLYMA_13G061400	0.551899
GLYMA_20G240400	GLYMA_20G243800	0.551681
GLYMA_02G287400	GLYMA_15G221200	0.551565
GLYMA_06G047400	GLYMA_20G243800	0.55152
GLYMA_08G280300	GLYMA_U044100	0.551491
GLYMA_08G109500	GLYMA_18G028900	0.551446
GLYMA_13G145000	GLYMA_15G221000	0.551433
GLYMA_05G154800	GLYMA_19G089800	0.551387
GLYMA_13G061400	GLYMA_20G213500	0.551375
GLYMA_01G056100	GLYMA_20G213500	0.551341
GLYMA_03G125500	GLYMA_18G164600	0.551284
GLYMA_07G050600	GLYMA_09G127700	0.551217
GLYMA_08G340300	GLYMA_13G061400	0.551008
GLYMA_01G145200	GLYMA_10G034200	0.551003
GLYMA_14G103900	GLYMA_13G061400	0.550918
GLYMA_01G180300	GLYMA_13G061400	0.550876
GLYMA_01G127800	GLYMA_15G221200	0.550848
GLYMA_16G211700	GLYMA_16G213900	0.550835
GLYMA_05G040400	GLYMA_19G089800	0.550791
GLYMA_01G145200	GLYMA_03G001700	0.550762
GLYMA_01G056100	GLYMA_08G340300	0.550685
GLYMA_14G058500	GLYMA_11G208500	0.550641
GLYMA_07G032600	GLYMA_20G243800	0.550588
GLYMA_15G187300	GLYMA_15G243300	0.550582
GLYMA_16G060100	GLYMA_19G089800	0.55055
GLYMA_01G053900	GLYMA_14G103900	0.550502
GLYMA_01G056100	GLYMA_03G189900	0.550431
GLYMA_01G156200	GLYMA_01G228000	0.550403
GLYMA_15G221000	GLYMA_19G089800	0.550346
GLYMA_01G145200	GLYMA_02G104000	0.550343
GLYMA_16G211700	GLYMA_18G164600	0.550331
GLYMA_02G012600	GLYMA_12G217400	0.550306
GLYMA_02G012600	GLYMA_11G150400	0.550249
GLYMA_01G145200	GLYMA_18G239600	0.54997
GLYMA_08G109500	GLYMA_16G213900	0.549931
GLYMA_15G221200	GLYMA_20G196900	0.54992
GLYMA_01G056100	GLYMA_01G180300	0.549903
GLYMA_08G109500	GLYMA_18G258000	0.549855
GLYMA_02G104000	GLYMA_08G109500	0.54985
GLYMA_01G056100	GLYMA_U044100	0.549612
GLYMA_03G125500	GLYMA_13G179700	0.549606
GLYMA_01G145200	GLYMA_U044100	0.549524
GLYMA_03G246000	GLYMA_15G221000	0.54946
GLYMA_02G287400	GLYMA_09G058200	0.549393
GLYMA_01G180300	GLYMA_16G211700	0.549306
GLYMA_02G104000	GLYMA_13G061400	0.549222
GLYMA_13G179700	GLYMA_16G211700	0.549218
GLYMA_01G127800	GLYMA_15G187300	0.549208
GLYMA_14G103900	GLYMA_18G109000	0.549048
GLYMA_13G179700	GLYMA_18G109000	0.549035
GLYMA_03G125500	GLYMA_08G284000	0.548954
GLYMA_04G242800	GLYMA_18G268000	0.548854
GLYMA_02G012600	GLYMA_02G104000	0.548828
GLYMA_08G280300	GLYMA_14G103900	0.548745
GLYMA_03G125500	GLYMA_16G213900	0.548689
GLYMA_03G125500	GLYMA_20G213500	0.548652
GLYMA_18G132100	GLYMA_11G150400	0.548562
GLYMA_01G156200	GLYMA_20G148400	0.548515
GLYMA_14G103900	GLYMA_15G233400	0.548416
GLYMA_01G145200	GLYMA_14G103900	0.54829
GLYMA_13G056800	GLYMA_18G133600	0.548275
GLYMA_14G117700	GLYMA_15G221200	0.54825
GLYMA_01G127800	GLYMA_15G221000	0.548245
GLYMA_08G280300	GLYMA_08G350800	0.54822
GLYMA_01G056100	GLYMA_10G034200	0.548217
GLYMA_01G056100	GLYMA_14G103900	0.548205
GLYMA_08G280300	GLYMA_10G034200	0.548046
GLYMA_16G211700	GLYMA_07G096200	0.54804
GLYMA_01G156200	GLYMA_17G140200	0.54789
GLYMA_08G109500	GLYMA_18G084600	0.547855
GLYMA_09G058200	GLYMA_09G158500	0.547812
GLYMA_16G208900	GLYMA_18G109000	0.54764
GLYMA_04G242800	GLYMA_08G280300	0.547443
GLYMA_15G221200	GLYMA_17G227900	0.547371
GLYMA_16G211700	GLYMA_18G132100	0.54723
GLYMA_02G287400	GLYMA_20G240400	0.547213
GLYMA_09G058200	GLYMA_20G240400	0.547209
GLYMA_14G117700	GLYMA_15G221000	0.547059
GLYMA_03G189900	GLYMA_08G109500	0.547059
GLYMA_01G232900	GLYMA_09G158500	0.546939
GLYMA_02G104000	GLYMA_09G058200	0.546835
GLYMA_10G097800	GLYMA_08G109500	0.546657
GLYMA_11G172400	GLYMA_08G109500	0.546615
GLYMA_09G158500	GLYMA_20G243800	0.546587
GLYMA_10G286800	GLYMA_08G109500	0.546578

## Sheet: purple
fromNode	toNode	weight
GLYMA_07G122600	GLYMA_20G226600	0.695476
GLYMA_18G058400	GLYMA_20G226600	0.695253
GLYMA_01G179100	GLYMA_18G058400	0.693373
GLYMA_08G064100	GLYMA_20G226600	0.691643
GLYMA_01G179100	GLYMA_12G065800	0.689542
GLYMA_01G179100	GLYMA_08G064100	0.686461
GLYMA_02G135100	GLYMA_20G226600	0.685596
GLYMA_08G064500	GLYMA_18G058400	0.68506
GLYMA_08G064500	GLYMA_12G065800	0.683684
GLYMA_16G092900	GLYMA_20G226600	0.683415
GLYMA_03G057500	GLYMA_20G226600	0.683193
GLYMA_10G067700	GLYMA_20G226600	0.683193
GLYMA_16G082200	GLYMA_20G226600	0.683193
GLYMA_16G088100	GLYMA_20G226600	0.683193
GLYMA_18G069900	GLYMA_20G226600	0.683193
GLYMA_18G083400	GLYMA_20G226600	0.683193
GLYMA_01G179100	GLYMA_04G155700	0.682231
GLYMA_13G148700	GLYMA_20G226600	0.681749
GLYMA_04G155700	GLYMA_20G226600	0.681718
GLYMA_01G179100	GLYMA_03G196100	0.681582
GLYMA_08G367000	GLYMA_20G226600	0.680939
GLYMA_08G064500	GLYMA_08G064100	0.679499
GLYMA_02G058900	GLYMA_20G226600	0.679066
GLYMA_03G196100	GLYMA_20G226600	0.678598
GLYMA_01G179100	GLYMA_07G122600	0.677839
GLYMA_01G179100	GLYMA_02G135100	0.676602
GLYMA_01G179100	GLYMA_02G058900	0.675276
GLYMA_12G065800	GLYMA_20G226600	0.675208
GLYMA_16G200700	GLYMA_20G226600	0.674869
GLYMA_17G113500	GLYMA_20G226600	0.674653
GLYMA_04G155700	GLYMA_08G064500	0.673519
GLYMA_18G058400	GLYMA_20G229700	0.673406
GLYMA_16G085200	GLYMA_18G058400	0.673397
GLYMA_03G196100	GLYMA_08G064500	0.672977
GLYMA_01G179100	GLYMA_03G057500	0.672544
GLYMA_01G179100	GLYMA_10G067700	0.672544
GLYMA_01G179100	GLYMA_16G082200	0.672544
GLYMA_01G179100	GLYMA_16G088100	0.672544
GLYMA_01G179100	GLYMA_18G069900	0.672544
GLYMA_01G179100	GLYMA_18G083400	0.672544
GLYMA_01G179100	GLYMA_16G092900	0.672175
GLYMA_01G179100	GLYMA_08G367000	0.671576
GLYMA_01G179100	GLYMA_03G226000	0.671232
GLYMA_18G092200	GLYMA_20G226600	0.671178
GLYMA_09G109800	GLYMA_13G090600	0.67063
GLYMA_01G130200	GLYMA_08G064100	0.670604
GLYMA_09G109800	GLYMA_16G132200	0.670594
GLYMA_01G179100	GLYMA_13G148700	0.670583
GLYMA_07G122600	GLYMA_08G064500	0.669111
GLYMA_16G077400	GLYMA_18G058400	0.669025
GLYMA_09G109800	GLYMA_15G101200	0.668151
GLYMA_08G064100	GLYMA_10G027700	0.668023
GLYMA_03G226000	GLYMA_08G064500	0.667442
GLYMA_02G135100	GLYMA_08G064500	0.667265
GLYMA_08G064100	GLYMA_16G085200	0.667014
GLYMA_03G196100	GLYMA_18G058400	0.666645
GLYMA_02G058900	GLYMA_08G064500	0.666144
GLYMA_08G367000	GLYMA_18G058400	0.665786
GLYMA_08G064100	GLYMA_20G229700	0.665564
GLYMA_16G092900	GLYMA_18G058400	0.665252
GLYMA_13G148700	GLYMA_18G058400	0.665242
GLYMA_03G057500	GLYMA_18G058400	0.665105
GLYMA_10G067700	GLYMA_18G058400	0.665105
GLYMA_16G082200	GLYMA_18G058400	0.665105
GLYMA_16G088100	GLYMA_18G058400	0.665105
GLYMA_18G058400	GLYMA_18G069900	0.665105
GLYMA_18G058400	GLYMA_18G083400	0.665105
GLYMA_03G226000	GLYMA_20G226600	0.664909
GLYMA_02G135100	GLYMA_18G058400	0.663776
GLYMA_03G121300	GLYMA_18G058400	0.663184
GLYMA_01G179100	GLYMA_16G200700	0.662948
GLYMA_03G057500	GLYMA_08G064500	0.6629
GLYMA_08G064500	GLYMA_10G067700	0.6629
GLYMA_08G064500	GLYMA_16G082200	0.6629
GLYMA_08G064500	GLYMA_16G088100	0.6629
GLYMA_08G064500	GLYMA_18G069900	0.6629
GLYMA_08G064500	GLYMA_18G083400	0.6629
GLYMA_03G196100	GLYMA_08G064100	0.662805
GLYMA_08G064500	GLYMA_16G092900	0.662455
GLYMA_03G044500	GLYMA_09G109800	0.662231
GLYMA_01G179100	GLYMA_09G109800	0.661839
GLYMA_08G064500	GLYMA_08G367000	0.661764
GLYMA_12G065800	GLYMA_16G085200	0.661573
GLYMA_07G122600	GLYMA_16G085200	0.661524
GLYMA_12G065800	GLYMA_20G229700	0.661441
GLYMA_08G064500	GLYMA_09G109800	0.661402
GLYMA_08G064500	GLYMA_13G148700	0.661267
GLYMA_08G064100	GLYMA_16G077400	0.661199
GLYMA_08G064100	GLYMA_15G101200	0.66081
GLYMA_04G229700	GLYMA_18G058400	0.660752
GLYMA_08G064100	GLYMA_18G092200	0.659953
GLYMA_07G057300	GLYMA_18G058400	0.659579
GLYMA_04G229700	GLYMA_08G064100	0.659551
GLYMA_10G027700	GLYMA_18G058400	0.659502
GLYMA_18G058400	GLYMA_18G092200	0.659106
GLYMA_08G367000	GLYMA_08G064100	0.659031
GLYMA_07G122600	GLYMA_20G229700	0.659026
GLYMA_08G064100	GLYMA_16G092900	0.658866
GLYMA_08G064100	GLYMA_13G148700	0.658688
GLYMA_03G057500	GLYMA_08G064100	0.658656
GLYMA_08G064100	GLYMA_10G067700	0.658656
GLYMA_08G064100	GLYMA_16G082200	0.658656
GLYMA_08G064100	GLYMA_16G088100	0.658656
GLYMA_08G064100	GLYMA_18G069900	0.658656
GLYMA_08G064100	GLYMA_18G083400	0.658656
GLYMA_08G064100	GLYMA_13G090600	0.658576
GLYMA_04G155700	GLYMA_16G085200	0.658519
GLYMA_04G155700	GLYMA_20G229700	0.658399
GLYMA_06G064000	GLYMA_16G132200	0.658263
GLYMA_07G122600	GLYMA_10G027700	0.658072
GLYMA_02G135100	GLYMA_08G064100	0.658051
GLYMA_09G109800	GLYMA_12G065800	0.657913
GLYMA_12G065800	GLYMA_13G090600	0.657792
GLYMA_07G122600	GLYMA_18G058400	0.657786
GLYMA_04G155700	GLYMA_18G058400	0.657722
GLYMA_01G179100	GLYMA_03G044500	0.657662
GLYMA_03G196100	GLYMA_12G065800	0.657658
GLYMA_15G134200	GLYMA_18G058400	0.657345
GLYMA_03G044500	GLYMA_08G064500	0.657208
GLYMA_06G250400	GLYMA_09G109800	0.656563
GLYMA_10G175600	GLYMA_09G109800	0.656508
GLYMA_07G122600	GLYMA_16G077400	0.656471
GLYMA_04G165600	GLYMA_09G109800	0.656439
GLYMA_01G130200	GLYMA_07G122600	0.656425
GLYMA_10G244600	GLYMA_09G109800	0.656015
GLYMA_08G064100	GLYMA_09G109800	0.655794
GLYMA_02G058900	GLYMA_20G229700	0.655657
GLYMA_07G057300	GLYMA_07G122600	0.655577
GLYMA_07G122600	GLYMA_08G064100	0.655404
GLYMA_02G058900	GLYMA_16G085200	0.655403
GLYMA_03G196100	GLYMA_09G109800	0.655195
GLYMA_08G064500	GLYMA_16G200700	0.655075
GLYMA_03G121300	GLYMA_07G122600	0.654882
GLYMA_01G130200	GLYMA_18G058400	0.654593
GLYMA_02G135100	GLYMA_16G085200	0.65451
GLYMA_03G226000	GLYMA_16G085200	0.654495
GLYMA_03G226000	GLYMA_09G109800	0.654424
GLYMA_08G064100	GLYMA_15G134200	0.654415
GLYMA_12G065800	GLYMA_16G077400	0.654284
GLYMA_09G109800	GLYMA_15G134200	0.654032
GLYMA_02G135100	GLYMA_07G057300	0.653986
GLYMA_04G155700	GLYMA_16G077400	0.653729
GLYMA_08G064100	GLYMA_17G113500	0.653686
GLYMA_01G058700	GLYMA_18G058400	0.653577
GLYMA_08G318900	GLYMA_09G109800	0.653572
GLYMA_04G229700	GLYMA_07G122600	0.653514
GLYMA_08G367000	GLYMA_12G065800	0.653335
GLYMA_01G179100	GLYMA_02G084400	0.653284
GLYMA_02G270100	GLYMA_09G109800	0.653273
GLYMA_02G135100	GLYMA_20G229700	0.653208
GLYMA_06G154700	GLYMA_09G109800	0.653102
GLYMA_13G090600	GLYMA_18G058400	0.652929
GLYMA_12G065800	GLYMA_18G058400	0.652793
GLYMA_12G065800	GLYMA_16G092900	0.6526
GLYMA_12G065800	GLYMA_13G148700	0.652596
GLYMA_03G057500	GLYMA_12G065800	0.652543
GLYMA_10G067700	GLYMA_12G065800	0.652543
GLYMA_12G065800	GLYMA_16G082200	0.652543
GLYMA_12G065800	GLYMA_16G088100	0.652543
GLYMA_12G065800	GLYMA_18G069900	0.652543
GLYMA_12G065800	GLYMA_18G083400	0.652543
GLYMA_01G130200	GLYMA_17G113500	0.652456
GLYMA_07G057300	GLYMA_16G092900	0.652384
GLYMA_03G196100	GLYMA_07G122600	0.652367
GLYMA_02G135100	GLYMA_12G065800	0.652357
GLYMA_03G057500	GLYMA_07G057300	0.652157
GLYMA_07G057300	GLYMA_10G067700	0.652157
GLYMA_07G057300	GLYMA_16G082200	0.652157
GLYMA_07G057300	GLYMA_16G088100	0.652157
GLYMA_07G057300	GLYMA_18G069900	0.652157
GLYMA_07G057300	GLYMA_18G083400	0.652157
GLYMA_16G085200	GLYMA_16G200700	0.652009
GLYMA_02G058900	GLYMA_07G057300	0.651992
GLYMA_07G122600	GLYMA_08G367000	0.651914
GLYMA_03G121300	GLYMA_08G064100	0.651793
GLYMA_07G122600	GLYMA_13G148700	0.651781
GLYMA_02G135100	GLYMA_03G121300	0.651746
GLYMA_07G122600	GLYMA_16G092900	0.651733
GLYMA_03G121300	GLYMA_04G155700	0.651728
GLYMA_06G064000	GLYMA_13G090600	0.651712
GLYMA_08G064100	GLYMA_12G065800	0.651705
GLYMA_02G058900	GLYMA_16G077400	0.651662
GLYMA_04G155700	GLYMA_08G064100	0.651651
GLYMA_12G065800	GLYMA_16G132200	0.651625
GLYMA_09G109800	GLYMA_12G104200	0.651576
GLYMA_18G058400	GLYMA_17G113500	0.651556
GLYMA_02G058900	GLYMA_18G058400	0.65153
GLYMA_03G057500	GLYMA_07G122600	0.651479
GLYMA_07G122600	GLYMA_10G067700	0.651479
GLYMA_07G122600	GLYMA_16G082200	0.651479
GLYMA_07G122600	GLYMA_16G088100	0.651479
GLYMA_07G122600	GLYMA_18G069900	0.651479
GLYMA_07G122600	GLYMA_18G083400	0.651479
GLYMA_03G196100	GLYMA_20G229700	0.651329
GLYMA_03G122500	GLYMA_09G109800	0.651275
GLYMA_01G179100	GLYMA_17G113500	0.651198
GLYMA_03G196100	GLYMA_04G155700	0.651112
GLYMA_03G226000	GLYMA_20G229700	0.651058
GLYMA_07G057300	GLYMA_08G367000	0.651049
GLYMA_03G196100	GLYMA_16G085200	0.650855
GLYMA_09G109800	GLYMA_18G235500	0.650685
GLYMA_09G109800	GLYMA_17G113500	0.650654
GLYMA_08G129800	GLYMA_18G058400	0.650636
GLYMA_04G165600	GLYMA_08G064100	0.65056
GLYMA_03G057500	GLYMA_16G085200	0.650558
GLYMA_10G067700	GLYMA_16G085200	0.650558
GLYMA_16G082200	GLYMA_16G085200	0.650558
GLYMA_16G085200	GLYMA_16G088100	0.650558
GLYMA_16G085200	GLYMA_18G069900	0.650558
GLYMA_16G085200	GLYMA_18G083400	0.650558
GLYMA_14G057600	GLYMA_18G058400	0.650544
GLYMA_12G065800	GLYMA_15G134200	0.650456
GLYMA_16G085200	GLYMA_16G092900	0.650373
GLYMA_07G122600	GLYMA_13G182300	0.650319
GLYMA_03G196100	GLYMA_03G226000	0.650312
GLYMA_09G109800	GLYMA_20G229700	0.650224
GLYMA_04G155700	GLYMA_08G367000	0.650219
GLYMA_07G122600	GLYMA_18G092200	0.650119
GLYMA_07G057300	GLYMA_13G148700	0.650109
GLYMA_09G109800	GLYMA_16G085200	0.650028
GLYMA_15G101200	GLYMA_18G058400	0.649954
GLYMA_01G179100	GLYMA_08G318900	0.649915
GLYMA_02G135100	GLYMA_09G109800	0.649904
GLYMA_08G194900	GLYMA_09G109800	0.649851
GLYMA_02G058900	GLYMA_03G121300	0.649793
GLYMA_02G135100	GLYMA_07G122600	0.649704
GLYMA_12G065800	GLYMA_15G101200	0.649658
GLYMA_04G155700	GLYMA_09G109800	0.649657
GLYMA_16G200700	GLYMA_20G229700	0.649656
GLYMA_06G154700	GLYMA_08G064100	0.649618
GLYMA_03G226000	GLYMA_13G090600	0.649541
GLYMA_16G077400	GLYMA_16G200700	0.649535
GLYMA_04G155700	GLYMA_13G148700	0.649531
GLYMA_04G155700	GLYMA_16G092900	0.649483
GLYMA_16G077400	GLYMA_20G226600	0.64943
GLYMA_02G128700	GLYMA_09G109800	0.649407
GLYMA_03G057500	GLYMA_04G155700	0.649367
GLYMA_04G155700	GLYMA_10G067700	0.649367
GLYMA_04G155700	GLYMA_16G082200	0.649367
GLYMA_04G155700	GLYMA_16G088100	0.649367
GLYMA_04G155700	GLYMA_18G069900	0.649367
GLYMA_04G155700	GLYMA_18G083400	0.649367
GLYMA_02G135100	GLYMA_16G077400	0.649342
GLYMA_08G064100	GLYMA_18G058400	0.649339
GLYMA_03G057500	GLYMA_20G229700	0.64933
GLYMA_10G067700	GLYMA_20G229700	0.64933
GLYMA_16G082200	GLYMA_20G229700	0.64933
GLYMA_16G088100	GLYMA_20G229700	0.64933
GLYMA_18G069900	GLYMA_20G229700	0.64933
GLYMA_18G083400	GLYMA_20G229700	0.64933
GLYMA_13G148700	GLYMA_16G085200	0.649295
GLYMA_04G155700	GLYMA_07G057300	0.64924
GLYMA_16G092900	GLYMA_20G229700	0.649119
GLYMA_03G256500	GLYMA_16G132200	0.648978
GLYMA_16G090300	GLYMA_18G058400	0.648762
GLYMA_09G109800	GLYMA_18G092200	0.648675
GLYMA_01G130200	GLYMA_09G109800	0.648559
GLYMA_07G122600	GLYMA_14G057600	0.648546
GLYMA_07G122600	GLYMA_09G109800	0.648545
GLYMA_08G064100	GLYMA_19G026900	0.648538
GLYMA_09G109800	GLYMA_13G159600	0.648525
GLYMA_08G367000	GLYMA_16G085200	0.64845
GLYMA_08G367000	GLYMA_09G109800	0.648438
GLYMA_03G044500	GLYMA_08G064100	0.648271
GLYMA_03G057500	GLYMA_09G109800	0.648261
GLYMA_10G067700	GLYMA_09G109800	0.648261
GLYMA_09G109800	GLYMA_16G082200	0.648261
GLYMA_09G109800	GLYMA_16G088100	0.648261
GLYMA_09G109800	GLYMA_18G069900	0.648261
GLYMA_09G109800	GLYMA_18G083400	0.648261
GLYMA_09G109800	GLYMA_16G092900	0.648249
GLYMA_02G084400	GLYMA_18G058400	0.64824
GLYMA_02G135100	GLYMA_04G155700	0.648174
GLYMA_02G128700	GLYMA_03G256500	0.648114
GLYMA_02G084400	GLYMA_09G109800	0.647956
GLYMA_09G109800	GLYMA_13G148700	0.647944
GLYMA_09G109800	GLYMA_17G128000	0.647915
GLYMA_03G226000	GLYMA_16G077400	0.647848
GLYMA_04G155700	GLYMA_12G065800	0.647726
GLYMA_08G367000	GLYMA_20G229700	0.647606
GLYMA_13G148700	GLYMA_20G229700	0.647605
GLYMA_08G064500	GLYMA_08G318900	0.647598
GLYMA_02G058900	GLYMA_08G367000	0.647566
GLYMA_03G121300	GLYMA_16G092900	0.647373
GLYMA_03G057500	GLYMA_03G121300	0.647354
GLYMA_03G121300	GLYMA_10G067700	0.647354
GLYMA_03G121300	GLYMA_16G082200	0.647354
GLYMA_03G121300	GLYMA_16G088100	0.647354
GLYMA_03G121300	GLYMA_18G069900	0.647354
GLYMA_03G121300	GLYMA_18G083400	0.647354
GLYMA_03G226000	GLYMA_15G134200	0.647339
GLYMA_06G269300	GLYMA_09G109800	0.647109
GLYMA_18G058400	GLYMA_16G200700	0.647046
GLYMA_10G027700	GLYMA_17G113500	0.647012
GLYMA_02G058900	GLYMA_13G148700	0.646991
GLYMA_03G226000	GLYMA_08G367000	0.646913
GLYMA_02G058900	GLYMA_16G092900	0.646908
GLYMA_02G084400	GLYMA_08G064500	0.646873
GLYMA_02G058900	GLYMA_03G196100	0.646869
GLYMA_16G085200	GLYMA_20G226600	0.646836
GLYMA_02G058900	GLYMA_03G057500	0.646772
GLYMA_02G058900	GLYMA_10G067700	0.646772
GLYMA_02G058900	GLYMA_16G082200	0.646772
GLYMA_02G058900	GLYMA_16G088100	0.646772
GLYMA_02G058900	GLYMA_18G069900	0.646772
GLYMA_02G058900	GLYMA_18G083400	0.646772
GLYMA_02G135100	GLYMA_03G226000	0.646702
GLYMA_07G122600	GLYMA_08G129800	0.646687
GLYMA_03G226000	GLYMA_13G148700	0.646595
GLYMA_03G226000	GLYMA_16G092900	0.646459
GLYMA_03G057500	GLYMA_03G226000	0.646403
GLYMA_03G226000	GLYMA_10G067700	0.646403
GLYMA_03G226000	GLYMA_16G082200	0.646403
GLYMA_03G226000	GLYMA_16G088100	0.646403
GLYMA_03G226000	GLYMA_18G069900	0.646403
GLYMA_03G226000	GLYMA_18G083400	0.646403
GLYMA_08G064100	GLYMA_14G057600	0.646112
GLYMA_03G121300	GLYMA_08G367000	0.645699
GLYMA_03G121300	GLYMA_13G148700	0.645583
GLYMA_08G064100	GLYMA_16G132200	0.645539
GLYMA_02G084400	GLYMA_08G064100	0.645529
GLYMA_13G182300	GLYMA_18G092200	0.64551
GLYMA_03G057500	GLYMA_16G077400	0.645476
GLYMA_10G067700	GLYMA_16G077400	0.645476
GLYMA_16G077400	GLYMA_16G082200	0.645476
GLYMA_16G077400	GLYMA_16G088100	0.645476
GLYMA_16G077400	GLYMA_18G069900	0.645476
GLYMA_16G077400	GLYMA_18G083400	0.645476
GLYMA_09G109800	GLYMA_16G077400	0.645462
GLYMA_16G077400	GLYMA_16G092900	0.645372
GLYMA_02G135100	GLYMA_03G196100	0.645167
GLYMA_07G122600	GLYMA_12G065800	0.64514
GLYMA_09G109800	GLYMA_18G058400	0.645038
GLYMA_02G058900	GLYMA_02G135100	0.645003
GLYMA_02G135100	GLYMA_08G367000	0.644977
GLYMA_12G065800	GLYMA_18G092200	0.644812
GLYMA_03G044500	GLYMA_12G065800	0.644557
GLYMA_08G064100	GLYMA_13G182300	0.644515
GLYMA_02G135100	GLYMA_13G148700	0.644477
GLYMA_02G135100	GLYMA_16G092900	0.64438
GLYMA_08G318900	GLYMA_16G132200	0.644335
GLYMA_04G229700	GLYMA_12G065800	0.644217
GLYMA_02G135100	GLYMA_03G057500	0.644206
GLYMA_02G135100	GLYMA_10G067700	0.644206
GLYMA_02G135100	GLYMA_16G082200	0.644206
GLYMA_02G135100	GLYMA_16G088100	0.644206
GLYMA_02G135100	GLYMA_18G069900	0.644206
GLYMA_02G135100	GLYMA_18G083400	0.644206
GLYMA_16G090300	GLYMA_16G092900	0.644195
GLYMA_08G064500	GLYMA_17G113500	0.644122
GLYMA_13G148700	GLYMA_16G200700	0.64408
GLYMA_08G367000	GLYMA_16G200700	0.644076
GLYMA_06G064000	GLYMA_10G175600	0.644011
GLYMA_03G057500	GLYMA_16G090300	0.644
GLYMA_10G067700	GLYMA_16G090300	0.644
GLYMA_16G082200	GLYMA_16G090300	0.644
GLYMA_16G088100	GLYMA_16G090300	0.644
GLYMA_16G090300	GLYMA_18G069900	0.644
GLYMA_16G090300	GLYMA_18G083400	0.644
GLYMA_16G092900	GLYMA_16G200700	0.643958
GLYMA_03G226000	GLYMA_16G132200	0.643954
GLYMA_13G148700	GLYMA_16G077400	0.643953
GLYMA_04G229700	GLYMA_16G200700	0.643894
GLYMA_03G226000	GLYMA_12G065800	0.643783
GLYMA_03G057500	GLYMA_16G200700	0.643741
GLYMA_10G067700	GLYMA_16G200700	0.643741
GLYMA_16G082200	GLYMA_16G200700	0.643741
GLYMA_16G088100	GLYMA_16G200700	0.643741
GLYMA_16G200700	GLYMA_18G069900	0.643741
GLYMA_16G200700	GLYMA_18G083400	0.643741
GLYMA_01G179100	GLYMA_18G092200	0.643665
GLYMA_03G196100	GLYMA_16G200700	0.643641
GLYMA_03G044500	GLYMA_18G058400	0.643585
GLYMA_09G109800	GLYMA_13G210100	0.643567
GLYMA_03G121300	GLYMA_12G065800	0.643545
GLYMA_01G058700	GLYMA_08G064100	0.643476
GLYMA_03G196100	GLYMA_16G077400	0.643408
GLYMA_02G135100	GLYMA_03G087500	0.643364
GLYMA_08G367000	GLYMA_16G077400	0.643349
GLYMA_03G226000	GLYMA_15G101200	0.643275
GLYMA_02G058900	GLYMA_16G090300	0.643241
GLYMA_02G270100	GLYMA_06G064000	0.643187
GLYMA_10G027700	GLYMA_09G109800	0.643001
GLYMA_04G155700	GLYMA_16G090300	0.64299
GLYMA_03G226000	GLYMA_18G058400	0.642967
GLYMA_13G148700	GLYMA_16G090300	0.642945
GLYMA_03G226000	GLYMA_08G064100	0.642932
GLYMA_04G229700	GLYMA_09G109800	0.642906
GLYMA_03G087500	GLYMA_13G148700	0.6429
GLYMA_04G155700	GLYMA_15G134200	0.642859
GLYMA_02G058900	GLYMA_08G064100	0.642849
GLYMA_01G130200	GLYMA_18G092200	0.642779
GLYMA_02G135100	GLYMA_16G090300	0.642763
GLYMA_01G130200	GLYMA_16G200700	0.64273
GLYMA_08G064100	GLYMA_16G200700	0.642625
GLYMA_16G085200	GLYMA_17G113500	0.642594
GLYMA_09G109800	GLYMA_16G200700	0.642592
GLYMA_16G090300	GLYMA_16G200700	0.642544
GLYMA_08G367000	GLYMA_16G090300	0.642499
GLYMA_03G087500	GLYMA_16G092900	0.642495
GLYMA_02G128700	GLYMA_06G064000	0.642453
GLYMA_03G226000	GLYMA_04G155700	0.642427
GLYMA_03G057500	GLYMA_03G087500	0.64235
GLYMA_03G087500	GLYMA_10G067700	0.64235
GLYMA_03G087500	GLYMA_16G082200	0.64235
GLYMA_03G087500	GLYMA_16G088100	0.64235
GLYMA_03G087500	GLYMA_18G069900	0.64235
GLYMA_03G087500	GLYMA_18G083400	0.64235
GLYMA_01G058700	GLYMA_07G122600	0.642302
GLYMA_08G129800	GLYMA_13G148700	0.642021
GLYMA_02G135100	GLYMA_16G200700	0.64201
GLYMA_10G027700	GLYMA_12G065800	0.641917
GLYMA_01G179100	GLYMA_20G229700	0.641917
GLYMA_04G155700	GLYMA_04G229700	0.641838
GLYMA_06G064000	GLYMA_09G109800	0.641832
GLYMA_07G122600	GLYMA_15G134200	0.641766
GLYMA_04G155700	GLYMA_07G122600	0.641595
GLYMA_10G027700	GLYMA_18G092200	0.64156
GLYMA_06G064000	GLYMA_15G101200	0.641548
GLYMA_03G087500	GLYMA_07G122600	0.641521
GLYMA_08G318900	GLYMA_13G090600	0.641475
GLYMA_07G122600	GLYMA_17G113500	0.641387
GLYMA_08G129800	GLYMA_16G200700	0.641166
GLYMA_02G135100	GLYMA_08G129800	0.640966
GLYMA_02G058900	GLYMA_04G229700	0.640963
GLYMA_03G087500	GLYMA_18G058400	0.640908
GLYMA_03G226000	GLYMA_07G122600	0.640671
GLYMA_07G057300	GLYMA_08G064100	0.640662
GLYMA_03G057500	GLYMA_08G367000	0.640654
GLYMA_08G367000	GLYMA_10G067700	0.640654
GLYMA_08G367000	GLYMA_16G082200	0.640654
GLYMA_08G367000	GLYMA_16G088100	0.640654
GLYMA_08G367000	GLYMA_18G069900	0.640654
GLYMA_08G367000	GLYMA_18G083400	0.640654
GLYMA_07G122600	GLYMA_16G090300	0.64064
GLYMA_03G196100	GLYMA_08G367000	0.640625
GLYMA_03G044500	GLYMA_03G226000	0.640613
GLYMA_03G057500	GLYMA_08G129800	0.640609
GLYMA_08G129800	GLYMA_10G067700	0.640609
GLYMA_08G129800	GLYMA_16G082200	0.640609

## Sheet: tan
fromNode	toNode	weight
GLYMA_12G089800	GLYMA_10G159100	0.686311
GLYMA_10G139800	GLYMA_10G159100	0.684251
GLYMA_12G089800	GLYMA_10G166600	0.678837
GLYMA_12G089800	GLYMA_14G070600	0.674776
GLYMA_10G139800	GLYMA_10G166600	0.674098
GLYMA_12G089800	GLYMA_13G004800	0.670561
GLYMA_03G179100	GLYMA_14G070600	0.665521
GLYMA_03G179100	GLYMA_10G159100	0.662409
GLYMA_03G179100	GLYMA_10G166600	0.660211
GLYMA_12G089800	GLYMA_10G139800	0.65985
GLYMA_03G179100	GLYMA_13G004800	0.659579
GLYMA_12G089800	GLYMA_14G147300	0.657591
GLYMA_12G089800	GLYMA_16G025500	0.657586
GLYMA_14G070600	GLYMA_19G221700	0.656092
GLYMA_03G179100	GLYMA_16G025500	0.653657
GLYMA_12G089800	GLYMA_12G197200	0.652788
GLYMA_02G242400	GLYMA_12G089800	0.65183
GLYMA_10G139800	GLYMA_13G004800	0.649194
GLYMA_13G004800	GLYMA_19G221700	0.648557
GLYMA_12G089800	GLYMA_10G211100	0.648423
GLYMA_03G179100	GLYMA_10G139800	0.648046
GLYMA_10G159100	GLYMA_19G221700	0.647852
GLYMA_16G025500	GLYMA_19G221700	0.647664
GLYMA_10G139800	GLYMA_19G221700	0.646335
GLYMA_10G139800	GLYMA_14G070600	0.646272
GLYMA_10G166600	GLYMA_19G221700	0.644611
GLYMA_02G242400	GLYMA_03G179100	0.643485
GLYMA_14G147300	GLYMA_19G221700	0.643347
GLYMA_08G303700	GLYMA_16G025500	0.643164
GLYMA_08G303700	GLYMA_14G070600	0.642511
GLYMA_12G197200	GLYMA_19G221700	0.642186
GLYMA_03G179100	GLYMA_14G147300	0.641805
GLYMA_03G179100	GLYMA_12G197200	0.640761
GLYMA_08G303700	GLYMA_10G159100	0.638502
GLYMA_10G159100	GLYMA_16G025500	0.637181
GLYMA_02G242400	GLYMA_19G221700	0.636981
GLYMA_08G303700	GLYMA_10G166600	0.636219
GLYMA_07G003400	GLYMA_12G197200	0.634995
GLYMA_05G211600	GLYMA_08G350000	0.634612
GLYMA_02G242400	GLYMA_08G303700	0.634315
GLYMA_07G003400	GLYMA_16G025500	0.63384
GLYMA_08G303700	GLYMA_10G139800	0.632789
GLYMA_08G303700	GLYMA_13G004800	0.632734
GLYMA_12G089800	GLYMA_18G247000	0.632367
GLYMA_18G247000	GLYMA_19G221700	0.632275
GLYMA_07G003400	GLYMA_14G070600	0.632067
GLYMA_12G089800	GLYMA_08G213900	0.632006
GLYMA_08G303700	GLYMA_12G197200	0.631965
GLYMA_10G166600	GLYMA_16G025500	0.631822
GLYMA_07G003400	GLYMA_10G139800	0.631406
GLYMA_12G089800	GLYMA_13G054700	0.631136
GLYMA_10G211100	GLYMA_19G221700	0.629608
GLYMA_08G213900	GLYMA_19G221700	0.629398
GLYMA_07G003400	GLYMA_10G159100	0.62817
GLYMA_03G179100	GLYMA_19G221700	0.628152
GLYMA_03G179100	GLYMA_10G211100	0.626936
GLYMA_08G303700	GLYMA_19G221700	0.626689
GLYMA_03G179100	GLYMA_18G247000	0.626149
GLYMA_08G350000	GLYMA_19G165300	0.626112
GLYMA_12G089800	GLYMA_19G221700	0.626078
GLYMA_03G179100	GLYMA_08G213900	0.62591
GLYMA_03G179100	GLYMA_12G089800	0.625149
GLYMA_02G242400	GLYMA_07G003400	0.625091
GLYMA_12G089800	GLYMA_08G303700	0.624444
GLYMA_03G179100	GLYMA_07G044400	0.624323
GLYMA_07G044400	GLYMA_19G221700	0.623728
GLYMA_03G179100	GLYMA_08G303700	0.623584
GLYMA_07G003400	GLYMA_10G166600	0.621593
GLYMA_07G044400	GLYMA_08G303700	0.62135
GLYMA_07G003400	GLYMA_18G247000	0.620923
GLYMA_07G003400	GLYMA_13G004800	0.619959
GLYMA_13G054700	GLYMA_19G221700	0.618757
GLYMA_07G003400	GLYMA_10G211100	0.618433
GLYMA_07G003400	GLYMA_19G221700	0.618376
GLYMA_07G003400	GLYMA_14G147300	0.616616
GLYMA_10G156100	GLYMA_19G221700	0.616065
GLYMA_05G211600	GLYMA_16G179000	0.616059
GLYMA_03G179100	GLYMA_13G054700	0.615774
GLYMA_01G089300	GLYMA_08G350000	0.61569
GLYMA_08G303700	GLYMA_18G247000	0.615028
GLYMA_08G303700	GLYMA_14G147300	0.614909
GLYMA_14G070600	GLYMA_16G025500	0.614632
GLYMA_12G089800	GLYMA_10G156100	0.614448
GLYMA_08G303700	GLYMA_14G000900	0.614103
GLYMA_08G350000	GLYMA_16G078800	0.614019
GLYMA_12G089800	GLYMA_07G003400	0.613917
GLYMA_02G242400	GLYMA_10G159100	0.613894
GLYMA_08G350000	GLYMA_16G179000	0.613563
GLYMA_03G179100	GLYMA_14G000900	0.613549
GLYMA_10G139800	GLYMA_14G147300	0.613338
GLYMA_13G004800	GLYMA_16G025500	0.612781
GLYMA_03G179100	GLYMA_10G156100	0.612378
GLYMA_07G003400	GLYMA_08G303700	0.61205
GLYMA_08G303700	GLYMA_10G211100	0.611925
GLYMA_12G089800	GLYMA_07G044400	0.611716
GLYMA_14G000900	GLYMA_19G221700	0.61084
GLYMA_08G213900	GLYMA_10G159100	0.610786
GLYMA_08G350000	GLYMA_12G229000	0.610391
GLYMA_05G211600	GLYMA_03G247500	0.610367
GLYMA_03G179100	GLYMA_07G003400	0.609942
GLYMA_08G213900	GLYMA_10G166600	0.609792
GLYMA_08G350000	GLYMA_09G054200	0.609361
GLYMA_07G003400	GLYMA_07G044400	0.608003
GLYMA_08G213900	GLYMA_08G303700	0.607492
GLYMA_02G242400	GLYMA_10G166600	0.607226
GLYMA_08G350000	GLYMA_18G035300	0.605096
GLYMA_07G003400	GLYMA_08G213900	0.604466
GLYMA_08G303700	GLYMA_10G156100	0.603518
GLYMA_05G211600	GLYMA_16G078800	0.602598
GLYMA_12G089800	GLYMA_12G067800	0.602424
GLYMA_01G089300	GLYMA_05G211600	0.602125
GLYMA_07G003400	GLYMA_13G054700	0.601757
GLYMA_10G139800	GLYMA_16G025500	0.601334
GLYMA_06G227600	GLYMA_17G178000	0.601043
GLYMA_08G213900	GLYMA_13G004800	0.600372
GLYMA_12G067800	GLYMA_19G221700	0.600335
GLYMA_08G350000	GLYMA_13G123500	0.600198
GLYMA_07G003400	GLYMA_10G156100	0.600164
GLYMA_08G303700	GLYMA_13G054700	0.600099
GLYMA_09G054200	GLYMA_03G247500	0.598553
GLYMA_12G089800	GLYMA_14G000900	0.59846
GLYMA_19G165300	GLYMA_03G247500	0.597213
GLYMA_06G100300	GLYMA_06G227600	0.597062
GLYMA_07G003400	GLYMA_14G000900	0.596532
GLYMA_02G242400	GLYMA_10G139800	0.595764
GLYMA_05G211600	GLYMA_19G165300	0.594048
GLYMA_05G211600	GLYMA_13G123500	0.593469
GLYMA_08G213900	GLYMA_14G070600	0.593417
GLYMA_05G211600	GLYMA_13G170600	0.593028
GLYMA_13G127200	GLYMA_19G221700	0.592672
GLYMA_05G143500	GLYMA_06G227600	0.591906
GLYMA_16G078800	GLYMA_03G247500	0.591138
GLYMA_03G247500	GLYMA_12G229000	0.590468
GLYMA_10G159100	GLYMA_13G054700	0.590418
GLYMA_10G139800	GLYMA_12G197200	0.589754
GLYMA_07G003400	GLYMA_12G067800	0.589737
GLYMA_05G211600	GLYMA_13G113700	0.588913
GLYMA_02G001100	GLYMA_05G211600	0.588622
GLYMA_08G303700	GLYMA_20G247800	0.588581
GLYMA_09G054200	GLYMA_16G078800	0.587704
GLYMA_13G113700	GLYMA_19G221700	0.586176
GLYMA_05G211600	GLYMA_09G054200	0.586176
GLYMA_05G211600	GLYMA_12G229000	0.585678
GLYMA_03G179100	GLYMA_20G247800	0.585442
GLYMA_19G221700	GLYMA_20G247800	0.58466
GLYMA_16G179000	GLYMA_19G165300	0.584091
GLYMA_10G166600	GLYMA_13G054700	0.583725
GLYMA_05G143500	GLYMA_08G303700	0.58364
GLYMA_05G211600	GLYMA_07G269100	0.583295
GLYMA_16G078800	GLYMA_19G165300	0.583207
GLYMA_06G227600	GLYMA_17G164000	0.582589
GLYMA_09G054200	GLYMA_16G179000	0.58199
GLYMA_03G179100	GLYMA_12G067800	0.581919
GLYMA_07G095800	GLYMA_16G157200	0.581534
GLYMA_10G139800	GLYMA_10G211100	0.581517
GLYMA_06G227600	GLYMA_09G071500	0.581092
GLYMA_08G350000	GLYMA_16G157200	0.580896
GLYMA_12G089800	GLYMA_20G247800	0.580791
GLYMA_16G078800	GLYMA_12G229000	0.579099
GLYMA_02G242400	GLYMA_13G004800	0.578893
GLYMA_12G089800	GLYMA_13G127200	0.578348
GLYMA_07G095800	GLYMA_09G109800	0.578149
GLYMA_16G157200	GLYMA_03G247500	0.577723
GLYMA_09G071500	GLYMA_17G164000	0.577634
GLYMA_08G213900	GLYMA_14G147300	0.57752
GLYMA_02G242400	GLYMA_14G070600	0.577509
GLYMA_16G179000	GLYMA_12G229000	0.577277
GLYMA_10G156100	GLYMA_16G025500	0.577044
GLYMA_18G035300	GLYMA_03G247500	0.576947
GLYMA_02G242400	GLYMA_16G025500	0.576665
GLYMA_07G003400	GLYMA_20G247800	0.576409
GLYMA_02G242400	GLYMA_10G156100	0.576037
GLYMA_16G078800	GLYMA_18G035300	0.575974
GLYMA_14G147300	GLYMA_16G025500	0.575898
GLYMA_16G179000	GLYMA_18G035300	0.575146
GLYMA_03G179100	GLYMA_13G127200	0.574601
GLYMA_16G179000	GLYMA_03G247500	0.573781
GLYMA_05G211600	GLYMA_14G036300	0.573369
GLYMA_09G054200	GLYMA_19G165300	0.573103
GLYMA_01G089300	GLYMA_18G035300	0.572766
GLYMA_13G123500	GLYMA_03G247500	0.572676
GLYMA_13G170600	GLYMA_19G221700	0.572584
GLYMA_09G054200	GLYMA_13G123500	0.572337
GLYMA_05G211600	GLYMA_18G035300	0.572172
GLYMA_16G078800	GLYMA_16G179000	0.572168
GLYMA_18G035300	GLYMA_19G165300	0.572128
GLYMA_19G221700	GLYMA_20G179700	0.571727
GLYMA_13G123500	GLYMA_18G035300	0.571422
GLYMA_03G179100	GLYMA_05G143500	0.571351
GLYMA_05G211600	GLYMA_16G157200	0.57092
GLYMA_09G109800	GLYMA_20G179700	0.570559
GLYMA_14G036300	GLYMA_16G157200	0.57015
GLYMA_05G143500	GLYMA_19G221700	0.569578
GLYMA_06G227600	GLYMA_07G269100	0.569538
GLYMA_12G197200	GLYMA_16G025500	0.569248
GLYMA_10G139800	GLYMA_10G156100	0.569065
GLYMA_03G184000	GLYMA_20G179700	0.568883
GLYMA_10G156100	GLYMA_14G070600	0.568877
GLYMA_05G143500	GLYMA_07G003400	0.568826
GLYMA_10G156100	GLYMA_10G159100	0.568787
GLYMA_07G044400	GLYMA_10G156100	0.568606
GLYMA_13G123500	GLYMA_19G165300	0.568529
GLYMA_10G156100	GLYMA_12G197200	0.568039
GLYMA_07G003400	GLYMA_13G127200	0.567841
GLYMA_10G156100	GLYMA_14G000900	0.56769
GLYMA_02G001100	GLYMA_19G221700	0.567044
GLYMA_03G184000	GLYMA_06G227600	0.566972
GLYMA_09G034300	GLYMA_18G035300	0.566955
GLYMA_10G156100	GLYMA_10G166600	0.566843
GLYMA_19G165300	GLYMA_12G229000	0.566679
GLYMA_18G035300	GLYMA_12G229000	0.566354
GLYMA_06G227600	GLYMA_20G179700	0.566338
GLYMA_10G156100	GLYMA_10G211100	0.566217
GLYMA_09G054200	GLYMA_18G035300	0.566076
GLYMA_08G303700	GLYMA_12G067800	0.565471
GLYMA_07G269100	GLYMA_16G157200	0.565059
GLYMA_06G227600	GLYMA_20G247800	0.56474
GLYMA_07G269100	GLYMA_12G229000	0.564739
GLYMA_08G213900	GLYMA_10G139800	0.56419
GLYMA_01G089300	GLYMA_03G247500	0.56411
GLYMA_09G109800	GLYMA_16G157200	0.563776
GLYMA_01G089300	GLYMA_12G229000	0.56374
GLYMA_09G054200	GLYMA_12G229000	0.563531
GLYMA_13G123500	GLYMA_12G229000	0.563474
GLYMA_07G269100	GLYMA_09G109800	0.563469
GLYMA_06G227600	GLYMA_15G022800	0.563016
GLYMA_10G156100	GLYMA_13G004800	0.562996
GLYMA_06G100300	GLYMA_09G071500	0.562678
GLYMA_10G139800	GLYMA_18G247000	0.562637
GLYMA_09G109800	GLYMA_17G164000	0.56254
GLYMA_05G211600	GLYMA_19G221700	0.562487
GLYMA_07G269100	GLYMA_18G035300	0.562227
GLYMA_03G184000	GLYMA_19G221700	0.562226
GLYMA_10G159100	GLYMA_14G070600	0.561998
GLYMA_01G089300	GLYMA_19G165300	0.561915
GLYMA_08G213900	GLYMA_10G156100	0.561877
GLYMA_08G213900	GLYMA_16G025500	0.561875
GLYMA_01G089300	GLYMA_06G227600	0.561704
GLYMA_01G089300	GLYMA_16G179000	0.561558
GLYMA_13G123500	GLYMA_16G179000	0.561203
GLYMA_06G227600	GLYMA_09G109800	0.560907
GLYMA_10G139800	GLYMA_13G054700	0.560777
GLYMA_10G159100	GLYMA_10G211100	0.560757
GLYMA_09G109800	GLYMA_15G022800	0.560589
GLYMA_07G003400	GLYMA_20G179700	0.560397
GLYMA_10G159100	GLYMA_12G197200	0.560015
GLYMA_02G242400	GLYMA_08G213900	0.559885
GLYMA_03G184000	GLYMA_09G109800	0.559829
GLYMA_09G071500	GLYMA_09G109800	0.559662
GLYMA_13G123500	GLYMA_16G078800	0.559223
GLYMA_05G211600	GLYMA_15G022800	0.559124
GLYMA_06G227600	GLYMA_14G000900	0.558742
GLYMA_01G089300	GLYMA_09G054200	0.558726
GLYMA_06G100300	GLYMA_09G109800	0.558705
GLYMA_06G227600	GLYMA_12G229000	0.558675
GLYMA_12G089800	GLYMA_05G143500	0.558594
GLYMA_10G156100	GLYMA_20G247800	0.558497
GLYMA_13G004800	GLYMA_13G054700	0.557855
GLYMA_05G211600	GLYMA_09G071500	0.557551
GLYMA_19G221700	GLYMA_12G229000	0.557386
GLYMA_06G227600	GLYMA_09G034300	0.557169
GLYMA_06G227600	GLYMA_18G035300	0.557104
GLYMA_06G227600	GLYMA_19G221700	0.557095
GLYMA_09G109800	GLYMA_20G213700	0.557008
GLYMA_03G184000	GLYMA_07G095800	0.556963
GLYMA_10G166600	GLYMA_14G070600	0.556615
GLYMA_09G054200	GLYMA_19G221700	0.556532
GLYMA_10G156100	GLYMA_13G054700	0.55652
GLYMA_12G089800	GLYMA_20G179700	0.556425
GLYMA_05G211600	GLYMA_06G227600	0.556051
GLYMA_07G269100	GLYMA_08G350000	0.556044
GLYMA_03G179100	GLYMA_13G113700	0.555289
GLYMA_10G159100	GLYMA_14G147300	0.555273
GLYMA_18G035300	GLYMA_19G221700	0.554609
GLYMA_07G269100	GLYMA_09G054200	0.554518
GLYMA_09G054200	GLYMA_13G113700	0.554188
GLYMA_06G227600	GLYMA_16G157200	0.554149
GLYMA_08G303700	GLYMA_13G127200	0.553952
GLYMA_03G184000	GLYMA_07G003400	0.553236
GLYMA_12G089800	GLYMA_13G113700	0.552821
GLYMA_05G143500	GLYMA_10G156100	0.552574
GLYMA_07G003400	GLYMA_13G113700	0.552463
GLYMA_10G156100	GLYMA_14G147300	0.552256
GLYMA_09G109800	GLYMA_17G178000	0.55212
GLYMA_16G078800	GLYMA_16G157200	0.552081
GLYMA_03G184000	GLYMA_17G178000	0.552019
GLYMA_06G227600	GLYMA_08G350000	0.55171
GLYMA_16G157200	GLYMA_16G179000	0.55151
GLYMA_03G184000	GLYMA_09G071500	0.551239
GLYMA_06G227600	GLYMA_07G044400	0.551096
GLYMA_09G034300	GLYMA_09G071500	0.551006
GLYMA_09G109800	GLYMA_12G229000	0.5505
GLYMA_03G184000	GLYMA_06G100300	0.550396
GLYMA_06G227600	GLYMA_07G003400	0.550239
GLYMA_13G054700	GLYMA_14G070600	0.550237
GLYMA_08G213900	GLYMA_10G211100	0.550231
GLYMA_13G113700	GLYMA_19G165300	0.549824
GLYMA_10G166600	GLYMA_12G197200	0.549779
GLYMA_06G227600	GLYMA_07G095800	0.549635
GLYMA_07G269100	GLYMA_19G165300	0.549614

## Sheet: turquoise
fromNode	toNode	weight
GLYMA_09G117300	GLYMA_13G042900	0.78254
GLYMA_14G182700	GLYMA_15G194300	0.782474
GLYMA_08G109400	GLYMA_13G042900	0.782363
GLYMA_06G244900	GLYMA_15G194300	0.782358
GLYMA_11G228100	GLYMA_15G194300	0.782286
GLYMA_13G042900	GLYMA_15G194300	0.782267
GLYMA_09G117300	GLYMA_09G112100	0.782253
GLYMA_03G204800	GLYMA_09G117300	0.782147
GLYMA_16G073400	GLYMA_15G194300	0.782136
GLYMA_09G117300	GLYMA_14G182700	0.782117
GLYMA_09G117300	GLYMA_16G012000	0.782091
GLYMA_08G109400	GLYMA_09G112100	0.782046
GLYMA_09G117300	GLYMA_06G244900	0.78201
GLYMA_09G112100	GLYMA_15G194300	0.781982
GLYMA_08G342100	GLYMA_08G109400	0.781957
GLYMA_08G109400	GLYMA_16G012000	0.781921
GLYMA_03G204800	GLYMA_08G109400	0.781888
GLYMA_03G216500	GLYMA_15G194300	0.781857
GLYMA_04G046800	GLYMA_15G194300	0.781845
GLYMA_08G342100	GLYMA_15G194300	0.781825
GLYMA_09G117300	GLYMA_08G342100	0.781817
GLYMA_03G216500	GLYMA_09G117300	0.781809
GLYMA_03G204800	GLYMA_15G194300	0.781798
GLYMA_09G117300	GLYMA_15G211500	0.781777
GLYMA_09G117300	GLYMA_11G214500	0.781745
GLYMA_03G216500	GLYMA_08G109400	0.781721
GLYMA_08G053500	GLYMA_08G109400	0.781713
GLYMA_08G109400	GLYMA_11G214500	0.781706
GLYMA_08G109400	GLYMA_14G182700	0.781705
GLYMA_15G194300	GLYMA_20G200900	0.781666
GLYMA_16G012000	GLYMA_15G194300	0.781663
GLYMA_09G117300	GLYMA_16G073400	0.781604
GLYMA_01G097400	GLYMA_09G117300	0.78157
GLYMA_09G117300	GLYMA_19G025200	0.781567
GLYMA_01G097400	GLYMA_08G109400	0.781566
GLYMA_08G109400	GLYMA_13G358700	0.781522
GLYMA_09G117300	GLYMA_17G150600	0.781498
GLYMA_09G117300	GLYMA_08G053500	0.781498
GLYMA_08G109400	GLYMA_19G025200	0.781487
GLYMA_08G109400	GLYMA_15G211500	0.781468
GLYMA_07G214900	GLYMA_11G243400	0.781457
GLYMA_08G109400	GLYMA_17G150600	0.781454
GLYMA_08G109400	GLYMA_09G207400	0.781452
GLYMA_06G244900	GLYMA_08G109400	0.78142
GLYMA_17G161800	GLYMA_15G194300	0.781378
GLYMA_09G117300	GLYMA_13G358700	0.781372
GLYMA_09G117300	GLYMA_10G277800	0.78136
GLYMA_01G131800	GLYMA_15G194300	0.781332
GLYMA_07G083000	GLYMA_15G194300	0.781328
GLYMA_07G214900	GLYMA_15G252700	0.781316
GLYMA_09G117300	GLYMA_15G179600	0.781295
GLYMA_11G243400	GLYMA_15G194300	0.781263
GLYMA_10G213800	GLYMA_13G042900	0.781257
GLYMA_02G195500	GLYMA_13G042900	0.781185
GLYMA_07G214900	GLYMA_08G345500	0.78117
GLYMA_09G117300	GLYMA_08G298100	0.781159
GLYMA_09G117300	GLYMA_11G228100	0.781153
GLYMA_01G131800	GLYMA_09G117300	0.781152
GLYMA_05G030400	GLYMA_09G117300	0.781138
GLYMA_01G097400	GLYMA_15G194300	0.781129
GLYMA_11G214500	GLYMA_15G194300	0.781122
GLYMA_08G053500	GLYMA_10G213800	0.781119
GLYMA_08G109400	GLYMA_15G179600	0.781106
GLYMA_02G195500	GLYMA_14G182700	0.781095
GLYMA_13G358700	GLYMA_15G194300	0.781081
GLYMA_03G238900	GLYMA_15G194300	0.781072
GLYMA_15G186300	GLYMA_15G194300	0.78105
GLYMA_07G265900	GLYMA_11G228100	0.781046
GLYMA_14G186400	GLYMA_15G194300	0.781043
GLYMA_15G211500	GLYMA_15G194300	0.781041
GLYMA_09G117300	GLYMA_09G207400	0.781035
GLYMA_08G109400	GLYMA_15G077100	0.781031
GLYMA_09G117300	GLYMA_15G186300	0.781026
GLYMA_09G117300	GLYMA_15G017100	0.781025
GLYMA_09G112100	GLYMA_10G213800	0.780998
GLYMA_15G252700	GLYMA_15G194300	0.780992
GLYMA_10G213800	GLYMA_16G012000	0.780982
GLYMA_02G195500	GLYMA_06G244900	0.780976
GLYMA_11G243400	GLYMA_14G192500	0.78096
GLYMA_08G109400	GLYMA_16G073400	0.780941
GLYMA_03G204800	GLYMA_10G213800	0.780914
GLYMA_04G046800	GLYMA_09G117300	0.780901
GLYMA_02G195500	GLYMA_09G112100	0.78089
GLYMA_07G265900	GLYMA_14G182700	0.780883
GLYMA_10G277800	GLYMA_15G194300	0.780873
GLYMA_09G168300	GLYMA_15G194300	0.780871
GLYMA_06G244900	GLYMA_07G265900	0.780869
GLYMA_02G195500	GLYMA_03G204800	0.780861
GLYMA_02G195500	GLYMA_11G228100	0.780854
GLYMA_08G342100	GLYMA_10G213800	0.780845
GLYMA_08G345500	GLYMA_14G192500	0.780825
GLYMA_15G179600	GLYMA_15G194300	0.780806
GLYMA_07G214900	GLYMA_20G200900	0.780805
GLYMA_14G192500	GLYMA_15G252700	0.780802
GLYMA_10G213800	GLYMA_11G214500	0.780797
GLYMA_11G136500	GLYMA_11G243400	0.780795
GLYMA_19G025200	GLYMA_15G194300	0.780773
GLYMA_04G046800	GLYMA_08G109400	0.780772
GLYMA_07G265900	GLYMA_13G042900	0.780764
GLYMA_02G195500	GLYMA_16G012000	0.780758
GLYMA_09G207400	GLYMA_10G213800	0.780754
GLYMA_09G217600	GLYMA_15G194300	0.780745
GLYMA_09G117300	GLYMA_17G173000	0.780744
GLYMA_09G117300	GLYMA_10G257900	0.780739
GLYMA_10G213800	GLYMA_17G150600	0.780733
GLYMA_07G048600	GLYMA_08G109400	0.780731
GLYMA_14G203800	GLYMA_15G194300	0.780727
GLYMA_08G109400	GLYMA_17G173000	0.780725
GLYMA_06G244900	GLYMA_12G030500	0.780723
GLYMA_08G298100	GLYMA_08G109400	0.780716
GLYMA_08G109400	GLYMA_09G168300	0.780706
GLYMA_17G150600	GLYMA_15G194300	0.780705
GLYMA_08G109400	GLYMA_10G277800	0.780692
GLYMA_03G187000	GLYMA_09G117300	0.780686
GLYMA_01G097400	GLYMA_10G213800	0.780681
GLYMA_02G195500	GLYMA_08G342100	0.780675
GLYMA_09G117300	GLYMA_14G080900	0.780668
GLYMA_08G109400	GLYMA_15G186300	0.78066
GLYMA_10G213800	GLYMA_19G025200	0.780656
GLYMA_05G209000	GLYMA_08G109400	0.780651
GLYMA_07G214900	GLYMA_14G186400	0.780651
GLYMA_07G214900	GLYMA_11G228100	0.780646
GLYMA_10G213800	GLYMA_13G358700	0.780641
GLYMA_07G210700	GLYMA_15G194300	0.780637
GLYMA_11G243400	GLYMA_12G030500	0.780634
GLYMA_05G209000	GLYMA_09G117300	0.780631
GLYMA_08G072900	GLYMA_11G243400	0.780629
GLYMA_15G251600	GLYMA_15G194300	0.780628
GLYMA_09G117300	GLYMA_20G240600	0.78062
GLYMA_16G164800	GLYMA_15G194300	0.78062
GLYMA_09G117300	GLYMA_15G077100	0.780619
GLYMA_05G030400	GLYMA_15G194300	0.780609
GLYMA_09G117300	GLYMA_09G168300	0.780604
GLYMA_06G316900	GLYMA_11G243400	0.780593
GLYMA_14G115900	GLYMA_16G073400	0.780585
GLYMA_09G207400	GLYMA_15G194300	0.780576
GLYMA_08G109400	GLYMA_13G202600	0.780549
GLYMA_03G216500	GLYMA_10G213800	0.780549
GLYMA_07G214900	GLYMA_08G156600	0.780529
GLYMA_08G109400	GLYMA_09G217600	0.78052
GLYMA_09G117300	GLYMA_17G126400	0.78052
GLYMA_09G117300	GLYMA_15G066300	0.780507
GLYMA_04G196400	GLYMA_11G243400	0.780504
GLYMA_10G213800	GLYMA_15G211500	0.780502
GLYMA_03G187000	GLYMA_15G194300	0.7805
GLYMA_07G214900	GLYMA_16G073400	0.780495
GLYMA_03G187000	GLYMA_08G109400	0.78049
GLYMA_04G040400	GLYMA_15G194300	0.780487
GLYMA_08G109400	GLYMA_11G228100	0.780483
GLYMA_08G053500	GLYMA_15G194300	0.780478
GLYMA_14G182700	GLYMA_15G065100	0.78047
GLYMA_06G244900	GLYMA_07G214900	0.780468
GLYMA_05G213900	GLYMA_09G117300	0.780464
GLYMA_09G117300	GLYMA_07G048600	0.78046
GLYMA_09G117300	GLYMA_20G200900	0.780459
GLYMA_03G204800	GLYMA_07G265900	0.780452
GLYMA_05G213900	GLYMA_08G109400	0.780447
GLYMA_09G117300	GLYMA_17G161800	0.780442
GLYMA_04G196400	GLYMA_08G345500	0.780442
GLYMA_08G092800	GLYMA_08G109400	0.780438
GLYMA_09G117300	GLYMA_11G174100	0.780433
GLYMA_10G213800	GLYMA_14G182700	0.780429
GLYMA_15G065100	GLYMA_17G161800	0.780421
GLYMA_05G186700	GLYMA_15G194300	0.780418
GLYMA_07G265900	GLYMA_09G112100	0.780417
GLYMA_06G316900	GLYMA_15G252700	0.780416
GLYMA_13G042900	GLYMA_15G065100	0.780406
GLYMA_10G257900	GLYMA_15G194300	0.780405
GLYMA_08G109400	GLYMA_10G257900	0.780405
GLYMA_01G131800	GLYMA_14G115900	0.780403
GLYMA_08G072900	GLYMA_08G345500	0.780401
GLYMA_11G136500	GLYMA_11G228100	0.7804
GLYMA_08G345500	GLYMA_15G194300	0.780399
GLYMA_02G195500	GLYMA_03G216500	0.780391
GLYMA_02G195500	GLYMA_13G358700	0.78039
GLYMA_09G117300	GLYMA_09G217600	0.780386
GLYMA_09G117300	GLYMA_17G026300	0.780366
GLYMA_10G213800	GLYMA_15G077100	0.780363
GLYMA_08G345500	GLYMA_11G136500	0.780363
GLYMA_09G117300	GLYMA_13G231800	0.78035
GLYMA_01G014700	GLYMA_07G214900	0.780345
GLYMA_01G014700	GLYMA_15G194300	0.780339
GLYMA_11G228100	GLYMA_12G030500	0.780326
GLYMA_06G316900	GLYMA_08G345500	0.780318
GLYMA_11G243400	GLYMA_14G115900	0.780318
GLYMA_04G040400	GLYMA_09G117300	0.780314
GLYMA_14G115900	GLYMA_15G252700	0.780313
GLYMA_09G117300	GLYMA_13G202600	0.780306
GLYMA_09G004100	GLYMA_15G194300	0.780305
GLYMA_02G195500	GLYMA_17G150600	0.780295
GLYMA_08G345500	GLYMA_12G030500	0.780282
GLYMA_05G030400	GLYMA_08G109400	0.780281
GLYMA_07G076600	GLYMA_08G109400	0.780279
GLYMA_08G109400	GLYMA_10G064700	0.780277
GLYMA_13G231800	GLYMA_15G194300	0.780274
GLYMA_01G014700	GLYMA_14G115900	0.780264
GLYMA_04G196400	GLYMA_15G252700	0.780261
GLYMA_07G265900	GLYMA_16G012000	0.780261
GLYMA_05G209000	GLYMA_10G213800	0.780249
GLYMA_03G263000	GLYMA_08G109400	0.780247
GLYMA_12G030500	GLYMA_15G252700	0.780241
GLYMA_17G126400	GLYMA_15G194300	0.780238
GLYMA_07G210700	GLYMA_07G214900	0.780235
GLYMA_01G131800	GLYMA_08G109400	0.780227
GLYMA_07G265900	GLYMA_08G342100	0.780224
GLYMA_08G109400	GLYMA_17G161800	0.780223
GLYMA_08G109400	GLYMA_15G017100	0.780217
GLYMA_08G072900	GLYMA_15G252700	0.780212
GLYMA_11G136500	GLYMA_15G252700	0.780206
GLYMA_09G112100	GLYMA_15G065100	0.780206
GLYMA_12G030500	GLYMA_16G073400	0.780198
GLYMA_02G195500	GLYMA_16G073400	0.780195
GLYMA_06G244900	GLYMA_14G115900	0.780192
GLYMA_03G263000	GLYMA_09G117300	0.780189
GLYMA_07G210700	GLYMA_14G115900	0.780188
GLYMA_08G345500	GLYMA_16G033700	0.780175
GLYMA_06G244900	GLYMA_14G192500	0.780175
GLYMA_15G017100	GLYMA_15G194300	0.780173
GLYMA_06G046300	GLYMA_07G214900	0.780167
GLYMA_03G204800	GLYMA_15G065100	0.780166
GLYMA_08G298100	GLYMA_15G194300	0.780162
GLYMA_08G109400	GLYMA_14G080900	0.780162
GLYMA_04G208300	GLYMA_08G109400	0.780159
GLYMA_11G243400	GLYMA_16G033700	0.780144
GLYMA_11G136500	GLYMA_20G200900	0.780141
GLYMA_08G298200	GLYMA_13G042900	0.78014
GLYMA_01G014700	GLYMA_09G117300	0.780139
GLYMA_06G244900	GLYMA_08G072900	0.780138
GLYMA_04G046800	GLYMA_15G065100	0.780136
GLYMA_08G109400	GLYMA_18G205400	0.780133
GLYMA_02G195500	GLYMA_11G214500	0.780133
GLYMA_07G210700	GLYMA_14G192500	0.780132
GLYMA_01G185800	GLYMA_07G214900	0.780132
GLYMA_09G117300	GLYMA_10G064700	0.780129
GLYMA_09G117300	GLYMA_07G076600	0.780129
GLYMA_11G228100	GLYMA_14G192500	0.780125
GLYMA_06G244900	GLYMA_06G316900	0.780119
GLYMA_06G067900	GLYMA_15G194300	0.780113
GLYMA_08G298200	GLYMA_09G112100	0.780108
GLYMA_07G265900	GLYMA_16G073400	0.780099
GLYMA_15G065100	GLYMA_16G073400	0.78009
GLYMA_14G186400	GLYMA_14G192500	0.780082
GLYMA_03G216500	GLYMA_15G065100	0.780077
GLYMA_09G117300	GLYMA_06G301700	0.780076
GLYMA_09G117300	GLYMA_11G243400	0.780075
GLYMA_14G115900	GLYMA_14G182700	0.780067
GLYMA_07G048600	GLYMA_10G213800	0.780062
GLYMA_01G131800	GLYMA_07G214900	0.78006
GLYMA_07G265900	GLYMA_20G200900	0.78006
GLYMA_14G192500	GLYMA_20G200900	0.780059
GLYMA_15G252700	GLYMA_16G033700	0.780051
GLYMA_06G301700	GLYMA_08G109400	0.78005
GLYMA_08G109400	GLYMA_15G066300	0.780049
GLYMA_02G195500	GLYMA_09G207400	0.780047
GLYMA_01G097400	GLYMA_02G195500	0.780044
GLYMA_02G195500	GLYMA_15G211500	0.780043
GLYMA_08G364700	GLYMA_08G109400	0.78004
GLYMA_13G314700	GLYMA_15G194300	0.780038
GLYMA_05G248100	GLYMA_15G194300	0.780038
GLYMA_02G195500	GLYMA_08G053500	0.780033
GLYMA_09G117300	GLYMA_07G083000	0.78003
GLYMA_09G117300	GLYMA_09G025200	0.78003
GLYMA_06G244900	GLYMA_11G136500	0.780026
GLYMA_03G016200	GLYMA_08G109400	0.780026
GLYMA_08G298200	GLYMA_16G012000	0.780025
GLYMA_02G195500	GLYMA_09G168300	0.780015
GLYMA_06G244900	GLYMA_08G150800	0.780013
GLYMA_08G345500	GLYMA_14G115900	0.780012
GLYMA_09G117300	GLYMA_16G164800	0.780009
GLYMA_15G065100	GLYMA_16G012000	0.780008
GLYMA_14G115900	GLYMA_20G200900	0.780007
GLYMA_08G109400	GLYMA_20G240600	0.780007
GLYMA_18G011900	GLYMA_15G194300	0.780006
GLYMA_08G072900	GLYMA_11G228100	0.779994
GLYMA_03G204800	GLYMA_08G298200	0.77998
GLYMA_08G109400	GLYMA_09G132200	0.779972
GLYMA_06G244900	GLYMA_11G053400	0.779972
GLYMA_05G213900	GLYMA_10G213800	0.779967
GLYMA_12G030500	GLYMA_20G200900	0.779965
GLYMA_08G342100	GLYMA_15G065100	0.779958
GLYMA_14G192500	GLYMA_16G073400	0.779958
GLYMA_09G005700	GLYMA_14G115900	0.779957
GLYMA_08G298200	GLYMA_14G182700	0.779956
GLYMA_07G214900	GLYMA_19G213000	0.779953
GLYMA_08G150800	GLYMA_11G228100	0.779951
GLYMA_08G109400	GLYMA_17G026300	0.779947
GLYMA_06G067900	GLYMA_09G117300	0.779947
GLYMA_10G213800	GLYMA_13G202600	0.779947
GLYMA_01G097400	GLYMA_08G298200	0.779946
GLYMA_02G195500	GLYMA_04G046800	0.779946
GLYMA_08G150800	GLYMA_11G243400	0.779944
GLYMA_15G077100	GLYMA_15G194300	0.779942
GLYMA_01G014700	GLYMA_12G030500	0.779938
GLYMA_09G005700	GLYMA_15G194300	0.779934
GLYMA_10G213800	GLYMA_18G205400	0.779932
GLYMA_09G117300	GLYMA_08G092800	0.779931
GLYMA_01G131800	GLYMA_02G195500	0.77993
GLYMA_08G156600	GLYMA_14G192500	0.779928
GLYMA_03G216500	GLYMA_07G265900	0.779922
GLYMA_03G216500	GLYMA_08G298200	0.779919
GLYMA_15G194300	GLYMA_20G240600	0.779919
GLYMA_17G173000	GLYMA_15G194300	0.77991
GLYMA_10G213800	GLYMA_15G179600	0.779907
GLYMA_01G217600	GLYMA_08G109400	0.779907
GLYMA_01G131800	GLYMA_12G030500	0.779898
GLYMA_01G131800	GLYMA_07G265900	0.779891
GLYMA_08G096200	GLYMA_15G194300	0.77989
GLYMA_15G194300	GLYMA_20G181100	0.779883
GLYMA_01G185800	GLYMA_14G192500	0.779883
GLYMA_05G030400	GLYMA_14G115900	0.779881
GLYMA_05G186700	GLYMA_07G265900	0.779881
GLYMA_07G265900	GLYMA_14G203800	0.77988
GLYMA_12G200700	GLYMA_15G194300	0.779877
GLYMA_05G248100	GLYMA_09G117300	0.779872
GLYMA_07G083000	GLYMA_07G214900	0.779865
GLYMA_08G109400	GLYMA_10G186800	0.77986
GLYMA_06G316900	GLYMA_11G228100	0.779853
GLYMA_06G316900	GLYMA_16G073400	0.77985
GLYMA_07G265900	GLYMA_11G243400	0.779848
GLYMA_08G053500	GLYMA_08G298200	0.779842
GLYMA_09G004100	GLYMA_08G109400	0.779841
GLYMA_09G168300	GLYMA_10G213800	0.779841
GLYMA_07G190100	GLYMA_08G109400	0.779838
GLYMA_14G080900	GLYMA_15G194300	0.779835
GLYMA_08G109400	GLYMA_17G037500	0.779834
GLYMA_08G298200	GLYMA_13G358700	0.779834
GLYMA_04G046800	GLYMA_07G265900	0.779829
GLYMA_02G195500	GLYMA_20G200900	0.779823
GLYMA_07G214900	GLYMA_09G005700	0.779812
GLYMA_10G213800	GLYMA_17G173000	0.779811
GLYMA_06G244900	GLYMA_10G213800	0.779806
GLYMA_08G092800	GLYMA_10G213800	0.779804
GLYMA_12G030500	GLYMA_14G182700	0.779795
GLYMA_09G117300	GLYMA_09G005700	0.779794
GLYMA_08G298200	GLYMA_08G342100	0.779793
GLYMA_13G202600	GLYMA_15G194300	0.779788
GLYMA_06G316900	GLYMA_20G200900	0.779782
GLYMA_07G214900	GLYMA_11G046200	0.779781
GLYMA_07G265900	GLYMA_13G358700	0.779775
GLYMA_04G208300	GLYMA_09G117300	0.779772
GLYMA_08G109400	GLYMA_17G248700	0.779765
GLYMA_07G265900	GLYMA_17G150600	0.779761
GLYMA_08G072900	GLYMA_20G200900	0.77976
GLYMA_02G195500	GLYMA_19G025200	0.779754
GLYMA_07G265900	GLYMA_17G161800	0.779753
GLYMA_09G117300	GLYMA_07G210700	0.779747
GLYMA_08G298200	GLYMA_11G214500	0.779744
GLYMA_09G117300	GLYMA_16G155200	0.779743
GLYMA_01G014700	GLYMA_08G072900	0.779743
GLYMA_08G096200	GLYMA_08G109400	0.779738
GLYMA_09G117300	GLYMA_08G096200	0.779724
GLYMA_01G014700	GLYMA_14G192500	0.779719
GLYMA_02G195500	GLYMA_15G186300	0.779718
GLYMA_07G210700	GLYMA_12G030500	0.779718
GLYMA_01G097400	GLYMA_15G065100	0.779713
GLYMA_07G265900	GLYMA_09G207400	0.779713
GLYMA_06G067900	GLYMA_08G109400	0.779709
GLYMA_07G265900	GLYMA_09G168300	0.779697
GLYMA_08G298200	GLYMA_09G168300	0.779697
GLYMA_10G064700	GLYMA_10G213800	0.779693
GLYMA_06G316900	GLYMA_14G186400	0.779689
GLYMA_07G076600	GLYMA_10G213800	0.779687
GLYMA_02G195500	GLYMA_16G164800	0.779686
GLYMA_11G228100	GLYMA_14G115900	0.779685
GLYMA_08G109400	GLYMA_16G164800	0.779684
GLYMA_08G298100	GLYMA_10G213800	0.779684
GLYMA_09G117300	GLYMA_15G252700	0.779684
GLYMA_01G185800	GLYMA_04G196400	0.779682
GLYMA_13G231800	GLYMA_14G115900	0.779681
GLYMA_11G053400	GLYMA_11G243400	0.779677
GLYMA_06G316900	GLYMA_07G210700	0.779671
GLYMA_03G137900	GLYMA_08G109400	0.779664
GLYMA_02G158400	GLYMA_11G243400	0.779661
GLYMA_01G014700	GLYMA_11G136500	0.77966
GLYMA_07G083000	GLYMA_14G192500	0.779659
GLYMA_09G117300	GLYMA_09G132200	0.779654
GLYMA_08G072900	GLYMA_16G073400	0.779646
GLYMA_08G109400	GLYMA_11G174100	0.779639
GLYMA_02G195500	GLYMA_09G217600	0.779638
GLYMA_09G025200	GLYMA_15G194300	0.779636
GLYMA_07G265900	GLYMA_16G164800	0.779634
GLYMA_07G214900	GLYMA_14G182700	0.779631
GLYMA_03G016200	GLYMA_09G117300	0.779623
GLYMA_11G136500	GLYMA_14G186400	0.779618
GLYMA_08G109400	GLYMA_17G066600	0.779618
GLYMA_02G195500	GLYMA_17G161800	0.779615
GLYMA_08G298200	GLYMA_08G364700	0.779607
GLYMA_01G014700	GLYMA_06G316900	0.779606
GLYMA_05G248100	GLYMA_08G109400	0.779602
GLYMA_07G190100	GLYMA_10G213800	0.779594
GLYMA_03G137900	GLYMA_09G117300	0.779587
GLYMA_09G117300	GLYMA_09G004100	0.779587
GLYMA_04G208300	GLYMA_10G213800	0.779586
GLYMA_02G195500	GLYMA_15G017100	0.779585
GLYMA_06G244900	GLYMA_15G065100	0.779582
GLYMA_05G186700	GLYMA_09G117300	0.779569
GLYMA_11G243400	GLYMA_15G177200	0.779567
GLYMA_08G298200	GLYMA_15G077100	0.779565
GLYMA_02G195500	GLYMA_05G186700	0.779565
GLYMA_10G277800	GLYMA_14G115900	0.779565
GLYMA_01G185800	GLYMA_16G033700	0.779562
GLYMA_07G083000	GLYMA_08G109400	0.779559
GLYMA_12G030500	GLYMA_15G017100	0.779557
GLYMA_04G196400	GLYMA_08G156600	0.779555
GLYMA_08G298200	GLYMA_17G150600	0.779554
GLYMA_03G127200	GLYMA_15G194300	0.77955
GLYMA_02G195500	GLYMA_04G040400	0.77955
GLYMA_04G040400	GLYMA_07G265900	0.779548
GLYMA_01G131800	GLYMA_11G136500	0.779547
GLYMA_15G065100	GLYMA_19G025200	0.779538
GLYMA_12G030500	GLYMA_13G042900	0.779537
GLYMA_08G364700	GLYMA_10G213800	0.779536
GLYMA_09G207400	GLYMA_15G065100	0.779535
GLYMA_08G109400	GLYMA_17G126400	0.779535
GLYMA_04G040400	GLYMA_08G109400	0.779534
GLYMA_08G298200	GLYMA_19G025200	0.77953
GLYMA_11G214500	GLYMA_15G065100	0.779529
GLYMA_09G117300	GLYMA_17G037500	0.779529
GLYMA_06G128900	GLYMA_13G042900	0.779528
GLYMA_07G048600	GLYMA_15G194300	0.779527
GLYMA_09G117300	GLYMA_18G205400	0.779526
GLYMA_08G298200	GLYMA_09G207400	0.779519
GLYMA_08G150800	GLYMA_08G345500	0.779517
GLYMA_08G109400	GLYMA_20G200900	0.779515
GLYMA_04G046800	GLYMA_08G298200	0.779513
GLYMA_18G006800	GLYMA_15G194300	0.779509
GLYMA_09G117300	GLYMA_19G007600	0.779504
GLYMA_05G160500	GLYMA_09G117300	0.779503
GLYMA_06G244900	GLYMA_10G103100	0.779502
GLYMA_03G238900	GLYMA_07G214900	0.779502
GLYMA_07G265900	GLYMA_15G017100	0.779501
GLYMA_13G042900	GLYMA_14G115900	0.779501
GLYMA_08G109400	GLYMA_16G155200	0.779498
GLYMA_07G210700	GLYMA_08G072900	0.779492
GLYMA_02G047200	GLYMA_09G117300	0.77949
GLYMA_06G316900	GLYMA_08G156600	0.779489
GLYMA_09G132200	GLYMA_10G213800	0.779488
GLYMA_03G204800	GLYMA_14G115900	0.779488
GLYMA_11G136500	GLYMA_16G073400	0.779488
GLYMA_02G158400	GLYMA_06G244900	0.779486
GLYMA_08G109400	GLYMA_20G054100	0.779483
GLYMA_11G053400	GLYMA_11G228100	0.779479
GLYMA_01G131800	GLYMA_08G072900	0.779478
GLYMA_07G265900	GLYMA_11G214500	0.779475
GLYMA_11G228100	GLYMA_15G065100	0.779473
GLYMA_07G265900	GLYMA_15G211500	0.779471
GLYMA_14G115900	GLYMA_17G161800	0.77947
GLYMA_07G083000	GLYMA_12G030500	0.77947
GLYMA_06G128900	GLYMA_06G244900	0.77947
GLYMA_03G016200	GLYMA_10G213800	0.779468
GLYMA_04G080300	GLYMA_08G109400	0.779467
GLYMA_09G117300	GLYMA_20G205800	0.779464
GLYMA_02G195500	GLYMA_09G004100	0.779462
GLYMA_11G243400	GLYMA_13G215500	0.779456
GLYMA_01G217600	GLYMA_10G213800	0.779453
GLYMA_08G156600	GLYMA_15G194300	0.779453
GLYMA_08G298200	GLYMA_13G202600	0.779452
GLYMA_10G213800	GLYMA_15G186300	0.779452
GLYMA_08G092800	GLYMA_15G194300	0.779447
GLYMA_06G301700	GLYMA_10G213800	0.77944
GLYMA_11G174100	GLYMA_15G194300	0.779439
GLYMA_04G196400	GLYMA_14G186400	0.779439
GLYMA_03G263000	GLYMA_10G213800	0.779437
GLYMA_15G065100	GLYMA_15G211500	0.779436
GLYMA_07G214900	GLYMA_13G231800	0.779436
GLYMA_01G097400	GLYMA_07G265900	0.779436
GLYMA_02G195500	GLYMA_11G243400	0.779433
GLYMA_02G195500	GLYMA_05G030400	0.779432
GLYMA_10G186800	GLYMA_10G213800	0.779432
GLYMA_12G030500	GLYMA_14G186400	0.779431
GLYMA_08G156600	GLYMA_14G115900	0.77943
GLYMA_02G195500	GLYMA_10G277800	0.779427
GLYMA_01G185800	GLYMA_08G072900	0.779425
GLYMA_07G083000	GLYMA_07G265900	0.779422
GLYMA_08G150800	GLYMA_20G200900	0.779416
GLYMA_01G131800	GLYMA_14G192500	0.779414
GLYMA_09G217600	GLYMA_10G213800	0.779411
GLYMA_08G156600	GLYMA_16G033700	0.779406
GLYMA_09G117300	GLYMA_10G186800	0.779406
GLYMA_15G066300	GLYMA_15G194300	0.779403
GLYMA_17G026300	GLYMA_15G194300	0.779403
GLYMA_04G196400	GLYMA_20G200900	0.779402
GLYMA_10G213800	GLYMA_10G277800	0.779401
GLYMA_04G046800	GLYMA_10G213800	0.779397
GLYMA_06G128900	GLYMA_15G017100	0.779387
GLYMA_08G345500	GLYMA_15G177200	0.779387
GLYMA_08G298200	GLYMA_09G004100	0.779384
GLYMA_10G213800	GLYMA_16G073400	0.779381
GLYMA_02G195500	GLYMA_14G203800	0.779376
GLYMA_08G109400	GLYMA_18G015000	0.779376
GLYMA_01G217600	GLYMA_09G117300	0.779373
GLYMA_08G109400	GLYMA_20G205800	0.779373
GLYMA_02G158400	GLYMA_08G345500	0.779371
GLYMA_09G112100	GLYMA_14G115900	0.779371
GLYMA_08G109400	GLYMA_13G231800	0.779369
GLYMA_09G168300	GLYMA_15G065100	0.779366
GLYMA_08G150800	GLYMA_14G182700	0.779365
GLYMA_07G265900	GLYMA_08G053500	0.779365
GLYMA_08G150800	GLYMA_15G252700	0.779364
GLYMA_11G053400	GLYMA_16G073400	0.779362
GLYMA_03G127200	GLYMA_09G117300	0.779361
GLYMA_10G213800	GLYMA_17G248700	0.77936
GLYMA_08G150800	GLYMA_16G073400	0.779356
GLYMA_14G115900	GLYMA_15G017100	0.779356
GLYMA_01G185800	GLYMA_06G316900	0.779355
GLYMA_02G195500	GLYMA_15G179600	0.779351
GLYMA_08G092800	GLYMA_08G298200	0.779346
GLYMA_02G255400	GLYMA_07G214900	0.779345
GLYMA_08G298200	GLYMA_17G161800	0.779339
GLYMA_07G011900	GLYMA_15G194300	0.779334
GLYMA_02G158400	GLYMA_15G252700	0.779333
GLYMA_07G140000	GLYMA_16G073400	0.779328
GLYMA_11G053400	GLYMA_15G252700	0.779326
GLYMA_08G072900	GLYMA_14G186400	0.779326
GLYMA_08G345500	GLYMA_11G053400	0.779326
GLYMA_11G243400	GLYMA_16G018500	0.779323
GLYMA_01G131800	GLYMA_06G316900	0.779322
GLYMA_09G025200	GLYMA_08G109400	0.779322
GLYMA_07G265900	GLYMA_09G004100	0.779311
GLYMA_08G053500	GLYMA_15G065100	0.779311
GLYMA_06G316900	GLYMA_07G083000	0.77931
GLYMA_03G238900	GLYMA_14G192500	0.77931
GLYMA_09G117300	GLYMA_14G203800	0.77931
GLYMA_08G364700	GLYMA_15G194300	0.779307
GLYMA_08G345500	GLYMA_13G215500	0.779293
GLYMA_09G005700	GLYMA_12G030500	0.779291
GLYMA_04G196400	GLYMA_11G228100	0.77929
GLYMA_12G030500	GLYMA_17G126400	0.779286
GLYMA_07G210700	GLYMA_16G033700	0.779284
GLYMA_01G131800	GLYMA_08G150800	0.779283
GLYMA_17G057100	GLYMA_15G194300	0.779282
GLYMA_09G117300	GLYMA_08G364700	0.779278
GLYMA_03G171500	GLYMA_08G109400	0.779277
GLYMA_04G196400	GLYMA_07G210700	0.779273
GLYMA_15G177200	GLYMA_15G252700	0.77927
GLYMA_07G190100	GLYMA_08G298200	0.779268
GLYMA_09G117300	GLYMA_17G248700	0.779267
GLYMA_11G170600	GLYMA_15G194300	0.779263
GLYMA_07G265900	GLYMA_15G186300	0.779259
GLYMA_03G238900	GLYMA_07G265900	0.779253
GLYMA_03G187000	GLYMA_10G213800	0.77925
GLYMA_02G195500	GLYMA_07G083000	0.779247
GLYMA_05G209000	GLYMA_15G194300	0.779246
GLYMA_06G046300	GLYMA_14G192500	0.779246
GLYMA_06G114500	GLYMA_11G243400	0.779237
GLYMA_13G345800	GLYMA_15G194300	0.779229
GLYMA_11G046200	GLYMA_14G192500	0.779229
GLYMA_11G136500	GLYMA_14G182700	0.779227
GLYMA_02G195500	GLYMA_05G209000	0.779227
GLYMA_05G179700	GLYMA_08G109400	0.779226
